# Supplementary material for: Bis(5-amino-1H-tetra­zole-κN 4)di­aqua­(oxalato-κ2 O 1,O 2)cadmium
Source: Acta Crystallogr Sect E Struct Rep Online. 2013 Nov 9;69(Pt 12):m645–6. doi: 10.1107/S1600536813030158 (PMC3884986; doi:10.1107/S1600536813030158)
Supplement: Supplementary file 1 [file e-69-0m645-sup1.cif]

##############################################################################
#                                                                            #
# This CIF contains the data in a paper accepted for publication in          #
# Acta Crystallographica Section E. It conforms to the requirements of       #
# Notes for Authors for Acta Crystallographica Section E, and has been       #
# peer reviewed under the auspices of the IUCr Commission on Journals.       #
#                                                                            #
# Full details of the Crystallographic Information File format               #
# are given in the paper "The Crystallographic Information File (CIF):       #
# a New Standard Archive File for Crystallography" by S. R. Hall, F. H.      #
# Allen and I. D. Brown [Acta Cryst. (1991), A47, 655-685].                  #
#                                                                            #
# The current version of the core CIF dictionary is obtainable from          #
# ftp://ftp.iucr.org/pub/cif_core.dic.                                       #
#                                                                            #
# Software is freely available for graphical display of the structure(s)     #
# in this CIF. For information consult the CIF software page                 #
# http://www.iucr.org/resources/cif/software.                                #
#                                                                            #
# This file may be used for bona fide research purposes within the           #
# scientific community so long as proper attribution is given to the journal # 
# article from which it was obtained.                                        #
#                                                                            #
##############################################################################
data_I
_audit_creation_method     SHELXL-97
_database_code_depnum_ccdc_archive     'CCDC 969919'
_chemical_name_systematic
;\
Bis(5-amino-1<i>H</i>-tetrazole-\k<i>N</i>^4^)diaqua(oxalato-\
\k^2^<i>O</i>^1^,<i>O</i>^2^)cadmium
;
_chemical_name_common     ?
_chemical_formula_moiety     'C4 H10 Cd N10 O6'
_chemical_formula_sum     'C4 H10 Cd N10 O6'
_chemical_formula_iupac     '[Cd (C2 O4) (C H3 N5)2 (H2 O)2]'
_chemical_formula_weight     406.62
_chemical_melting_point     ?
_symmetry_cell_setting     orthorhombic
_symmetry_space_group_name_H-M     'P b c a'
_symmetry_space_group_name_Hall     '-P 2ac 2ab'
loop_
    _symmetry_equiv_pos_as_xyz
    'x, y, z'
    '-x+1/2, -y, z+1/2'
    'x+1/2, -y+1/2, -z'
    '-x, y+1/2, -z+1/2'
    '-x, -y, -z'
    'x-1/2, y, -z-1/2'
    '-x-1/2, y-1/2, z'
    'x, -y-1/2, z-1/2'
_cell_length_a     12.537(3)
_cell_length_b     6.6745(13)
_cell_length_c     28.975(6)
_cell_angle_alpha     90.00
_cell_angle_beta     90.00
_cell_angle_gamma     90.00
_cell_volume     2424.6(8)
_cell_formula_units_Z     8
_cell_measurement_reflns_used     25
_cell_measurement_theta_min     12
_cell_measurement_theta_max     18
_cell_measurement_temperature     298(2)
_cell_special_details     ?
_exptl_crystal_description     parallelepiped
_exptl_crystal_colour     colourless
_exptl_crystal_size_max     0.28
_exptl_crystal_size_mid     0.16
_exptl_crystal_size_min     0.12
_exptl_crystal_density_diffrn     2.228
_exptl_crystal_density_meas     ?
_exptl_crystal_density_method     'not measured'
_exptl_crystal_F_000     1600
_exptl_absorpt_coefficient_mu     1.855
_exptl_absorpt_correction_type     multi-scan
_exptl_absorpt_process_details     '(CrystalClear; Rigaku, 2002)'
_exptl_absorpt_correction_T_min     0.766
_exptl_absorpt_correction_T_max     0.862
_exptl_special_details     ?
_diffrn_ambient_temperature     298(2)
_diffrn_radiation_type     MoK\a
_diffrn_radiation_wavelength     0.71073
_diffrn_radiation_source     'fine-focus sealed tube'
_diffrn_radiation_monochromator     graphite
_diffrn_measurement_device_type     'Rigaku Saturn 724 CCD area-detector'
_diffrn_measurement_method     'scintillation counter'
_diffrn_detector_area_resol_mean     ?
_diffrn_reflns_number     17764
_diffrn_reflns_av_R_equivalents     0.0402
_diffrn_reflns_av_sigmaI/netI     0.0214
_diffrn_reflns_theta_min     3.25
_diffrn_reflns_theta_max     27.48
_diffrn_reflns_theta_full     27.48
_diffrn_measured_fraction_theta_max     0.997
_diffrn_measured_fraction_theta_full     0.997
_diffrn_reflns_limit_h_min     -16
_diffrn_reflns_limit_h_max     16
_diffrn_reflns_limit_k_min     -8
_diffrn_reflns_limit_k_max     8
_diffrn_reflns_limit_l_min     -31
_diffrn_reflns_limit_l_max     37
_diffrn_standards_number     ?
_diffrn_standards_interval_count     ?
_diffrn_standards_interval_time     ?
_diffrn_standards_decay_%     ?
_refine_special_details     ?
_reflns_number_total     2785
_reflns_number_gt     2754
_reflns_threshold_expression     I>2\s(I)
_refine_ls_structure_factor_coef     Fsqd
_refine_ls_matrix_type     full
_refine_ls_R_factor_all     0.0299
_refine_ls_R_factor_gt     0.0293
_refine_ls_wR_factor_gt     0.0782
_refine_ls_wR_factor_ref     0.0786
_refine_ls_goodness_of_fit_ref     1.065
_refine_ls_restrained_S_all     1.063
_refine_ls_number_reflns     2785
_refine_ls_number_parameters     207
_refine_ls_number_restraints     6
_refine_ls_number_constraints     0
_refine_ls_hydrogen_treatment     mixed
_refine_ls_weighting_scheme     calc
_refine_ls_weighting_details
         'calc w=1/[\s^2^(Fo^2^)+(0.0398P)^2^+4.5635P] where P=(Fo^2^+2Fc^2^)/3'
_atom_sites_solution_hydrogens     geom
_atom_sites_solution_primary     direct
_atom_sites_solution_secondary     difmap
_refine_ls_shift/su_max     0.002
_refine_ls_shift/su_mean     0.000
_refine_diff_density_max     0.587
_refine_diff_density_min     -0.454
_refine_ls_extinction_method     'SHELXTL (Sheldrick, 2008)'
_refine_ls_extinction_coef     0.0021(2)
_refine_ls_extinction_expression
                                  'Fc^*^=kFc[1+0.001xFc^2^\l^3^/sin(2\q)]^-1/4^'
loop_
    _atom_type_symbol
    _atom_type_description
    _atom_type_scat_dispersion_real
    _atom_type_scat_dispersion_imag
    _atom_type_scat_source
    'C' 'C' 0.0033 0.0016
                         'International Tables Vol C Tables 4.2.6.8 and 6.1.1.4'
    'H' 'H' 0.0000 0.0000
                         'International Tables Vol C Tables 4.2.6.8 and 6.1.1.4'
    'N' 'N' 0.0061 0.0033
                         'International Tables Vol C Tables 4.2.6.8 and 6.1.1.4'
    'O' 'O' 0.0106 0.0060
                         'International Tables Vol C Tables 4.2.6.8 and 6.1.1.4'
    'Cd' 'Cd' -0.8075 1.2024
                         'International Tables Vol C Tables 4.2.6.8 and 6.1.1.4'
_computing_data_collection     'CrystalClear (Rigaku, 2002)'
_computing_cell_refinement     'CrystalClear (Rigaku, 2002)'
_computing_data_reduction     'CrystalClear (Rigaku, 2002)'
_computing_structure_solution     'SHELXTL (Sheldrick, 2008)'
_computing_structure_refinement     'SHELXTL (Sheldrick, 2008)'
_computing_molecular_graphics     'SHELXTL (Sheldrick, 2008)'
_computing_publication_material     'SHELXTL (Sheldrick, 2008)'
loop_
    _atom_site_type_symbol
    _atom_site_label
    _atom_site_fract_x
    _atom_site_fract_y
    _atom_site_fract_z
    _atom_site_U_iso_or_equiv
    _atom_site_adp_type
    _atom_site_calc_flag
    _atom_site_refinement_flags
    _atom_site_occupancy
    _atom_site_symmetry_multiplicity
    _atom_site_disorder_assembly
    _atom_site_disorder_group
    Cd Cd1 0.032292(15) 0.08331(3) 0.378971(7) 0.02283(10) Uani d . 1 1 . .
    O O1 -0.09336(15) -0.0416(3) 0.32754(7) 0.0282(4) Uani d . 1 1 . .
    O O2 -0.12553(16) 0.0700(3) 0.41712(7) 0.0288(4) Uani d . 1 1 . .
    O O3 -0.26641(16) -0.1150(3) 0.32234(7) 0.0290(4) Uani d . 1 1 . .
    O O4 -0.30105(16) 0.0484(3) 0.40574(7) 0.0317(5) Uani d . 1 1 . .
    O O5 0.07474(16) -0.2449(3) 0.39948(7) 0.0287(4) Uani d D 1 1 . .
    O O6 -0.02085(18) 0.4282(3) 0.35582(9) 0.0328(5) Uani d D 1 1 . .
    N N1 -0.0171(2) 0.2487(5) 0.49906(10) 0.0371(6) Uani d . 1 1 . .
    H H1 -0.0681 0.2134 0.4809 0.045 Uiso calc R 1 1 . .
    H H2 -0.0304 0.2771 0.5274 0.045 Uiso calc R 1 1 . .
    N N2 0.16782(18) 0.3183(4) 0.50717(8) 0.0262(5) Uani d . 1 1 . .
    H H3 0.1682 0.3523 0.5358 0.031 Uiso calc R 1 1 . .
    N N3 0.25337(19) 0.3158(4) 0.47909(8) 0.0302(5) Uani d . 1 1 . .
    N N4 0.22134(18) 0.2577(4) 0.43946(8) 0.0296(5) Uani d . 1 1 . .
    N N5 0.11400(17) 0.2195(4) 0.44031(8) 0.0237(5) Uani d . 1 1 . .
    N N6 0.0384(2) 0.2250(5) 0.25808(11) 0.0401(7) Uani d . 1 1 . .
    H H5 -0.0196 0.2050 0.2732 0.048 Uiso calc R 1 1 . .
    H H6 0.0358 0.2705 0.2303 0.048 Uiso calc R 1 1 . .
    N N7 0.14922(19) 0.1147(4) 0.32024(8) 0.0252(5) Uani d . 1 1 . .
    N N8 0.2576(2) 0.1030(4) 0.32585(9) 0.0283(5) Uani d . 1 1 . .
    N N9 0.3050(2) 0.1641(4) 0.28931(9) 0.0305(5) Uani d . 1 1 . .
    N N10 0.22867(19) 0.2148(4) 0.25854(8) 0.0276(5) Uani d . 1 1 . .
    H H4 0.2397 0.2589 0.2311 0.033 Uiso calc R 1 1 . .
    C C1 0.0822(2) 0.2592(4) 0.48324(9) 0.0231(5) Uani d . 1 1 . .
    C C2 0.1335(2) 0.1851(4) 0.27786(9) 0.0236(5) Uani d . 1 1 . .
    C C3 -0.1872(2) -0.0488(4) 0.34327(9) 0.0218(5) Uani d . 1 1 . .
    C C4 -0.2064(2) 0.0313(4) 0.39325(9) 0.0224(5) Uani d . 1 1 . .
    H H6B -0.025(3) 0.438(7) 0.32696(16) 0.066(17) Uiso d D 1 1 . .
    H H5A 0.1389(11) -0.273(6) 0.4045(16) 0.072(15) Uiso d D 1 1 . .
    H H5B 0.053(3) -0.340(5) 0.3828(14) 0.070(17) Uiso d D 1 1 . .
    H H6A -0.0820(16) 0.462(8) 0.3648(13) 0.082(18) Uiso d D 1 1 . .
loop_
    _atom_site_aniso_label
    _atom_site_aniso_U_11
    _atom_site_aniso_U_22
    _atom_site_aniso_U_33
    _atom_site_aniso_U_12
    _atom_site_aniso_U_13
    _atom_site_aniso_U_23
    Cd1 0.01893(14) 0.03021(15) 0.01935(14) -0.00328(7) 0.00053(6) -0.00210(7)
    O1 0.0196(9) 0.0405(11) 0.0245(9) -0.0034(8) 0.0032(7) -0.0081(8)
    O2 0.0209(9) 0.0432(12) 0.0224(9) -0.0046(8) 0.0000(8) -0.0083(8)
    O3 0.0211(9) 0.0408(11) 0.0251(10) -0.0057(8) 0.0009(8) -0.0107(9)
    O4 0.0199(9) 0.0486(12) 0.0267(10) -0.0027(9) 0.0041(8) -0.0116(9)
    O5 0.0233(10) 0.0315(10) 0.0313(11) 0.0011(8) -0.0024(8) -0.0032(9)
    O6 0.0245(10) 0.0339(12) 0.0400(14) 0.0040(9) -0.0021(9) -0.0041(10)
    N1 0.0216(12) 0.0588(17) 0.0308(13) -0.0081(12) 0.0068(10) -0.0121(13)
    N2 0.0216(11) 0.0365(13) 0.0203(11) -0.0014(9) -0.0010(8) -0.0057(9)
    N3 0.0193(11) 0.0428(14) 0.0286(12) -0.0040(10) -0.0012(9) -0.0057(11)
    N4 0.0193(11) 0.0418(13) 0.0278(12) -0.0048(10) 0.0013(9) -0.0040(11)
    N5 0.0174(10) 0.0307(11) 0.0230(11) -0.0036(9) -0.0007(8) -0.0042(9)
    N6 0.0311(14) 0.0528(17) 0.0364(15) -0.0050(12) -0.0071(11) 0.0145(14)
    N7 0.0218(11) 0.0310(12) 0.0227(11) 0.0009(9) 0.0021(9) 0.0040(9)
    N8 0.0227(11) 0.0332(12) 0.0289(12) 0.0009(9) 0.0010(10) 0.0016(10)
    N9 0.0266(12) 0.0330(12) 0.0319(13) 0.0003(10) 0.0041(10) 0.0016(10)
    N10 0.0293(12) 0.0308(12) 0.0228(11) -0.0019(10) 0.0056(9) 0.0031(10)
    C1 0.0204(12) 0.0257(12) 0.0231(12) -0.0018(10) -0.0006(10) -0.0017(10)
    C2 0.0240(12) 0.0227(12) 0.0240(12) -0.0010(10) 0.0013(10) 0.0007(10)
    C3 0.0220(12) 0.0241(12) 0.0195(12) 0.0005(10) 0.0016(9) -0.0012(10)
    C4 0.0229(12) 0.0239(12) 0.0203(12) -0.0021(10) 0.0018(10) -0.0034(10)
_geom_special_details     ?
loop_
    _geom_bond_atom_site_label_1
    _geom_bond_atom_site_label_2
    _geom_bond_site_symmetry_2
    _geom_bond_distance
    _geom_bond_publ_flag
    Cd1 N5 . 2.244(2) y
    Cd1 N7 . 2.256(2) y
    Cd1 O2 . 2.268(2) y
    Cd1 O1 . 2.323(2) y
    Cd1 O5 . 2.331(2) y
    Cd1 O6 . 2.489(2) y
    O1 C3 . 1.263(3) ?
    O2 C4 . 1.254(3) ?
    O3 C3 . 1.244(3) ?
    O4 C4 . 1.246(3) ?
    O5 H5A . 0.8400(11) ?
    O5 H5B . 0.8400(11) ?
    O6 H6B . 0.8399(11) ?
    O6 H6A . 0.8399(11) ?
    N1 C1 . 1.329(4) ?
    N1 H1 . 0.8600 ?
    N1 H2 . 0.8600 ?
    N2 C1 . 1.337(3) ?
    N2 N3 . 1.346(3) ?
    N2 H3 . 0.8600 ?
    N3 N4 . 1.277(3) ?
    N4 N5 . 1.370(3) ?
    N5 C1 . 1.333(3) ?
    N6 C2 . 1.350(4) ?
    N6 H5 . 0.8600 ?
    N6 H6 . 0.8600 ?
    N7 C2 . 1.329(3) ?
    N7 N8 . 1.371(3) ?
    N8 N9 . 1.281(3) ?
    N9 N10 . 1.351(4) ?
    N10 C2 . 1.332(3) ?
    N10 H4 . 0.8600 ?
    C3 C4 . 1.562(4) ?
loop_
    _geom_angle_atom_site_label_1
    _geom_angle_atom_site_label_2
    _geom_angle_atom_site_label_3
    _geom_angle_site_symmetry_1
    _geom_angle_site_symmetry_3
    _geom_angle
    _geom_angle_publ_flag
    N5 Cd1 N7 . . 105.27(9) ?
    N5 Cd1 O2 . . 91.61(7) ?
    N7 Cd1 O2 . . 159.74(8) ?
    N5 Cd1 O1 . . 164.37(7) ?
    N7 Cd1 O1 . . 89.43(8) ?
    O2 Cd1 O1 . . 72.96(7) ?
    N5 Cd1 O5 . . 94.28(8) ?
    N7 Cd1 O5 . . 97.54(8) ?
    O2 Cd1 O5 . . 92.18(8) ?
    O1 Cd1 O5 . . 88.92(8) ?
    N5 Cd1 O6 . . 87.76(8) ?
    N7 Cd1 O6 . . 83.38(8) ?
    O2 Cd1 O6 . . 86.23(8) ?
    O1 Cd1 O6 . . 88.71(8) ?
    O5 Cd1 O6 . . 177.45(7) ?
    C3 O1 Cd1 . . 114.45(17) ?
    C4 O2 Cd1 . . 116.39(17) ?
    Cd1 O5 H5A . . 118(3) ?
    Cd1 O5 H5B . . 119(3) ?
    H5A O5 H5B . . 103.6(3) ?
    Cd1 O6 H6B . . 111(3) ?
    Cd1 O6 H6A . . 114(4) ?
    H6B O6 H6A . . 103.6(3) ?
    C1 N1 H1 . . 120.0 ?
    C1 N1 H2 . . 120.0 ?
    H1 N1 H2 . . 120.0 ?
    C1 N2 N3 . . 108.8(2) ?
    C1 N2 H3 . . 125.6 ?
    N3 N2 H3 . . 125.6 ?
    N4 N3 N2 . . 107.3(2) ?
    N3 N4 N5 . . 110.4(2) ?
    C1 N5 N4 . . 105.9(2) ?
    C1 N5 Cd1 . . 133.10(18) ?
    N4 N5 Cd1 . . 120.62(17) ?
    C2 N6 H5 . . 120.0 ?
    C2 N6 H6 . . 120.0 ?
    H5 N6 H6 . . 120.0 ?
    C2 N7 N8 . . 106.0(2) ?
    C2 N7 Cd1 . . 129.31(19) ?
    N8 N7 Cd1 . . 123.32(18) ?
    N9 N8 N7 . . 110.1(2) ?
    N8 N9 N10 . . 107.3(2) ?
    C2 N10 N9 . . 108.6(2) ?
    C2 N10 H4 . . 125.7 ?
    N9 N10 H4 . . 125.7 ?
    N1 C1 N5 . . 126.3(3) ?
    N1 C1 N2 . . 126.1(3) ?
    N5 C1 N2 . . 107.6(2) ?
    N7 C2 N10 . . 108.0(2) ?
    N7 C2 N6 . . 126.3(3) ?
    N10 C2 N6 . . 125.7(3) ?
    O3 C3 O1 . . 125.5(2) ?
    O3 C3 C4 . . 116.8(2) ?
    O1 C3 C4 . . 117.7(2) ?
    O4 C4 O2 . . 126.2(3) ?
    O4 C4 C3 . . 116.6(2) ?
    O2 C4 C3 . . 117.2(2) ?
loop_
    _geom_hbond_atom_site_label_D
    _geom_hbond_atom_site_label_H
    _geom_hbond_atom_site_label_A
    _geom_hbond_site_symmetry_A
    _geom_hbond_distance_DH
    _geom_hbond_distance_HA
    _geom_hbond_distance_DA
    _geom_hbond_angle_DHA
    _geom_hbond_publ_flag
    N1 H2 O5 5_556 0.86 2.20 3.027(4) 161.4 yes
    N1 H1 O2 . 0.86 2.20 2.985(3) 151.0 yes
    N2 H3 O4 3_556 0.86 1.86 2.704(3) 166.9 yes
    N10 H4 O3 4 0.86 1.79 2.647(3) 171.7 yes
    N6 H6 O1 4 0.86 2.21 3.009(4) 153.5 yes
    O5 H5A N4 7_655 0.84 2.03 2.807(3) 153(4) yes
    O5 H5A N3 7_655 0.84(2) 2.62(4) 3.183(3) 126(4) yes
    O5 H5B O6 1_545 0.84(4) 1.97(3) 2.792(3) 167(4) yes
    O6 H6A O3 7_565 0.84(3) 2.32(3) 2.853(3) 122(4) yes
    O6 H6A O4 7_565 0.84(3) 1.97(3) 2.779(3) 161(3) yes
    O6 H6B N6 . 0.840(10)
                        2.58(3) 3.227(4) 135(4) yes
data_New_Global_Publ_Block
_journal_date_recd_electronic     2013-10-29
_journal_date_accepted     2013-11-04
_journal_name_full     'Acta Crystallographica, Section E'
_journal_year     2013
_journal_volume     69
_journal_issue     12
_journal_page_first     m645
_journal_page_last     m646
_journal_paper_category     QM
_journal_paper_doi     10.1107/S1600536813030158
_journal_coeditor_code     BH2488
_publ_contact_author_name     'Qian Liang'
_publ_contact_author_address
;
Jinshan College of Fujian Agriculture and Forestry University
Fuzhou, Fujian, 350002
People's Republic of China
;
_publ_contact_author_email     lqfafu@163.com
_publ_contact_author_fax     ?
_publ_contact_author_phone     ?
_publ_section_title
;\
Bis(5-amino-1<i>H</i>-tetrazole-\k<i>N</i>^4^)diaqua(oxalato-\k^2^<i>O</i>^1^,\
<i>O</i>^2^)cadmium
;
loop_
    _publ_author_name
    _publ_author_footnote
    _publ_author_address
    "Liang, Qian" .
;
Jinshan College of Fujian Agriculture and Forestry University
Fuzhou, Fujian 350002
People's Republic of China
;
    "Wang, Yulin" .
;
College of Life Science
Fujian Agriculture and Forestry University
Fuzhou, Fujian 350002
People's Republic of China
;
    "Zhao, Yan" .
;
College of Life Science
Fujian Agriculture and Forestry University
Fuzhou, Fujian 350002
People's Republic of China
;
    "Cao, Gaojuan" .
;
College of Life Science
Fujian Agriculture and Forestry University
Fuzhou, Fujian 350002
People's Republic of China
;
