# Supplementary material for: Bis(5-amino-1H-tetra­zole-κN 4)di­aqua­(oxalato-κ2 O 1,O 2)cadmium
Source: Acta Crystallogr Sect E Struct Rep Online. 2013 Nov 9;69(Pt 12):m645–6. doi: 10.1107/S1600536813030158 (PMC3884986; doi:10.1107/S1600536813030158)
Supplement: Supplementary file 2 [file e-69-0m645-Isup2.hkl]

# 
# h,k,l, Fc-squared, Fo-squared, sigma(Fo-squared) and status flag 
# 
data_I
_shelx_title ' Pbca in Pbca' 
_shelx_refln_list_code          4 
_shelx_F_calc_maximum      471.13 
_exptl_crystal_F_000      1600.00 
_reflns_d_resolution_high  0.7700 
 
loop_ 
 _symmetry_equiv_pos_as_xyz 
 'x, y, z' 
 '-x+1/2, -y, z+1/2' 
 'x+1/2, -y+1/2, -z' 
 '-x, y+1/2, -z+1/2' 
 '-x, -y, -z' 
 'x-1/2, y, -z-1/2' 
 '-x-1/2, y-1/2, z' 
 'x, -y-1/2, z-1/2' 
 
_cell_length_a    12.5368 
_cell_length_b     6.6745 
_cell_length_c    28.9753 
_cell_angle_alpha  90.000 
_cell_angle_beta   90.000 
_cell_angle_gamma  90.000 
 
_shelx_F_squared_multiplier     1.000 
 
loop_ 
 _refln_index_h 
 _refln_index_k 
 _refln_index_l 
 _refln_F_squared_calc 
 _refln_F_squared_meas 
 _refln_F_squared_sigma 
 _refln_observed_status 
   4   0   0   100020.66   104911.44   5016.79 o 
   6   0   0      667.54      590.87     20.38 o 
   8   0   0     1186.62     1255.00     63.30 o 
  10   0   0     3566.51     3508.49    172.88 o 
  12   0   0    10887.45    11387.01    542.55 o 
  14   0   0    12389.09    12441.35    323.67 o 
  16   0   0     7271.39     7082.25   1363.80 o 
   2   1   0    36456.50    34059.16    265.15 o 
   4   1   0     1598.41     1808.99     32.31 o 
   6   1   0     5668.84     5750.24     89.01 o 
   8   1   0    10098.11     9923.97    116.48 o 
  10   1   0     6529.51     6642.55     99.76 o 
  12   1   0     1166.14     1162.18     39.80 o 
  14   1   0      278.47      291.58     16.22 o 
  16   1   0      383.23      284.87     21.69 o 
   0   2   0      258.69      203.51     11.56 o 
   2   2   0     8998.27     9162.56     71.90 o 
   4   2   0     2487.04     2411.84     40.37 o 
   6   2   0     8143.43     8505.69    118.47 o 
   8   2   0      709.29      822.46     49.31 o 
  10   2   0        4.95       15.66      4.80 o 
  12   2   0     5042.31     4893.79    220.76 o 
  14   2   0     3142.37     2948.92    276.50 o 
   2   3   0     4903.44     4593.43     54.61 o 
   4   3   0    30417.87    29777.37    346.96 o 
   6   3   0    30492.42    30030.82    557.29 o 
   8   3   0    37472.06    37323.27   2191.68 o 
  10   3   0     2306.39     2341.71     90.08 o 
  12   3   0     9146.07     8659.40    758.15 o 
  14   3   0      387.79      340.02     32.41 o 
   0   4   0      795.20      866.22     18.34 o 
   2   4   0     1076.29     1179.89     18.25 o 
   4   4   0     4957.93     5090.04     46.78 o 
   6   4   0     4532.81     4499.64     58.42 o 
   8   4   0     1170.71     1263.82     51.15 o 
  10   4   0     4448.20     4267.99     83.25 o 
  12   4   0      664.49      614.37     31.83 o 
  14   4   0     2303.87     2250.17     80.13 o 
   2   5   0     2038.42     1988.89     46.99 o 
   4   5   0      981.26      932.82     38.22 o 
   6   5   0     9253.93     9698.46    117.67 o 
   8   5   0      110.08      165.71     16.91 o 
  10   5   0     1150.76     1244.60     51.06 o 
  12   5   0     1101.48     1119.93     68.21 o 
   0   6   0    32538.63    32846.32    647.25 o 
   2   6   0    20764.37    21687.67    336.80 o 
   4   6   0     9104.59     9129.92    173.79 o 
   6   6   0      212.86      297.84     33.89 o 
   8   6   0       29.86       40.00      8.63 o 
  10   6   0     1095.15     1077.50     50.77 o 
   2   7   0       27.03       49.80      9.86 o 
   4   7   0      722.44      793.88     67.88 o 
   6   7   0     1613.26     1588.56     41.73 o 
   8   7   0     1128.22     1207.02     43.60 o 
   0   8   0     1897.94     2054.96     89.11 o 
   2   8   0      632.97      694.02     74.61 o 
   4   8   0      216.26      242.82     28.40 o 
   6   8   0      670.98      563.20     27.35 o 
   1   1   1    54094.33    54569.06   1043.20 o 
   2   1   1     2969.53     2868.30     24.52 o 
   3   1   1    13242.93    13853.65    101.49 o 
   4   1   1    17468.07    17552.48    148.71 o 
   5   1   1       64.81       32.65      2.10 o 
   6   1   1    26398.51    25539.26    116.33 o 
   7   1   1     1494.59     1583.87     25.85 o 
   8   1   1    29134.96    31040.27    219.16 o 
   9   1   1      354.23      351.83     14.04 o 
  10   1   1    14447.49    14812.45    167.02 o 
  11   1   1     4099.00     4090.14     32.83 o 
  12   1   1      976.88     1029.05     26.18 o 
  13   1   1     5644.56     5872.87     65.19 o 
  14   1   1      985.85      963.84     31.70 o 
  15   1   1     2796.95     2698.79     60.90 o 
  16   1   1       10.45       15.82      3.75 o 
   0   2   1    76830.19    85789.70    575.55 o 
   1   2   1      234.96      237.02      5.22 o 
   2   2   1     8119.54     8324.95     48.55 o 
   3   2   1    14397.61    14290.00    128.60 o 
   4   2   1     3865.55     3518.70     31.97 o 
   5   2   1    26607.72    26194.44    207.52 o 
   6   2   1     5963.94     6366.48     63.69 o 
   7   2   1    16195.16    16185.76    175.80 o 
   8   2   1        0.26       13.28      3.75 o 
   9   2   1    14411.97    14486.08    312.15 o 
  10   2   1     3179.98     2977.38     75.46 o 
  11   2   1     5988.05     5990.12    124.08 o 
  12   2   1     6153.88     5926.66    166.59 o 
  13   2   1     1932.26     1863.48     88.14 o 
  14   2   1     2390.90     2292.19    119.94 o 
  15   2   1      179.09      180.49     15.38 o 
   1   3   1      174.94      168.81      5.61 o 
   2   3   1     3646.18     3953.33     34.82 o 
   3   3   1     1290.10     1319.40     22.39 o 
   4   3   1       44.81       53.14      4.80 o 
   5   3   1      229.54      264.62      8.89 o 
   6   3   1      751.91      744.13     24.45 o 
   7   3   1      301.56      374.63     14.92 o 
   8   3   1       46.10       58.60     10.79 o 
   9   3   1      245.90      239.08     12.19 o 
  10   3   1      403.96      354.45     22.79 o 
  11   3   1       33.12       50.52      9.15 o 
  12   3   1      150.31      149.65     12.69 o 
  13   3   1        0.33       19.41      6.55 o 
  14   3   1      162.89      136.57     14.98 o 
  15   3   1       66.88       76.91      7.93 o 
   0   4   1     2475.45     2340.90     30.92 o 
   1   4   1     1437.14     1470.81     15.58 o 
   2   4   1     7813.83     7955.12     62.66 o 
   3   4   1     3193.18     3258.96     32.62 o 
   4   4   1     5040.21     5329.62     36.31 o 
   5   4   1    16547.61    17185.85    183.92 o 
   6   4   1      635.78      646.79     13.52 o 
   7   4   1    11334.33    11415.03    104.39 o 
   8   4   1       31.72       42.88      9.08 o 
   9   4   1     8049.61     8053.90    108.20 o 
  10   4   1     2048.18     2203.80     75.77 o 
  11   4   1      375.49      431.85     14.97 o 
  12   4   1     2099.22     2142.09     61.40 o 
  13   4   1     3429.31     3450.86    120.40 o 
  14   4   1     1698.36     1790.20     47.05 o 
   1   5   1     9157.85     9314.24     81.55 o 
   2   5   1     1213.53     1222.68     26.60 o 
   3   5   1     4327.41     4270.34     29.37 o 
   4   5   1     2881.31     2714.07     42.15 o 
   5   5   1     2368.01     2237.10     49.26 o 
   6   5   1     7686.21     7871.81     68.59 o 
   7   5   1      649.65      625.88     18.67 o 
   8   5   1     5596.90     5583.13     57.11 o 
   9   5   1     1353.27     1287.84     39.68 o 
  10   5   1     2109.49     2130.67     44.16 o 
  11   5   1      879.54      825.94     26.69 o 
  12   5   1     1847.27     1797.37     46.01 o 
  13   5   1     1483.50     1512.15     41.89 o 
   0   6   1       50.91       98.79     25.14 o 
   1   6   1      675.85      672.54     21.74 o 
   2   6   1      241.12      268.01     12.68 o 
   3   6   1      744.62      734.89     26.93 o 
   4   6   1      139.45      147.69      9.68 o 
   5   6   1       44.39       73.24     10.96 o 
   6   6   1      147.76      136.99     11.86 o 
   7   6   1        0.04       40.12      6.44 o 
   8   6   1       12.02       28.79      4.87 o 
   9   6   1        0.30       40.55      7.15 o 
  10   6   1       60.81       69.61      8.61 o 
  11   6   1       33.81       56.25      8.92 o 
   1   7   1     3917.74     3962.73     66.33 o 
   2   7   1      807.04      839.76     27.42 o 
   3   7   1     1383.46     1569.18     35.28 o 
   4   7   1     1748.21     1835.82     38.99 o 
   5   7   1      178.74      192.76      9.94 o 
   6   7   1     3724.23     3815.91     63.70 o 
   7   7   1       97.08      106.10      7.39 o 
   8   7   1     1976.39     1923.32     41.28 o 
   9   7   1       42.56       46.30      6.89 o 
   0   8   1     2653.58     3134.86     90.58 o 
   1   8   1      289.01      304.82     21.73 o 
   2   8   1     1526.68     1589.36     73.48 o 
   3   8   1      305.13      302.61     23.99 o 
   4   8   1      668.86      668.76     41.53 o 
   5   8   1     1206.94     1178.71     48.25 o 
   6   8   1       47.64       46.58      6.52 o 
   2   0   2     4374.77     4541.87     66.70 o 
   3   0   2    45994.60    49120.56    475.65 o 
   4   0   2     1789.44     1774.02     22.89 o 
   5   0   2    63701.66    69654.55    451.28 o 
   6   0   2       64.37       95.78      9.70 o 
   7   0   2    34884.24    33745.03    984.57 o 
   8   0   2        9.45       27.74      6.31 o 
   9   0   2    43778.28    46926.67   5742.71 o 
  10   0   2      440.25      485.06     51.20 o 
  11   0   2     3702.80     3867.06     95.58 o 
  12   0   2      193.02      220.85      9.62 o 
  13   0   2     2641.83     2679.64     44.92 o 
  14   0   2       10.21       44.24      6.54 o 
  15   0   2      113.28      121.53     10.48 o 
  16   0   2        4.24       19.69      7.50 o 
   1   1   2    38584.36    40448.98    387.71 o 
   2   1   2      124.57      140.49      5.02 o 
   3   1   2    11902.15    11608.45    107.73 o 
   4   1   2     6341.82     6967.76     59.23 o 
   5   1   2     6872.05     6784.77     66.32 o 
   6   1   2        0.37       24.00      2.55 o 
   7   1   2     4873.88     5380.15     69.54 o 
   8   1   2     2080.56     2341.62     42.85 o 
   9   1   2      480.45      507.46     11.05 o 
  10   1   2     1203.33     1209.00     27.75 o 
  11   1   2     7126.88     7115.76     75.55 o 
  12   1   2      151.75      169.30      8.90 o 
  13   1   2     2831.30     2822.25     37.52 o 
  14   1   2        1.05       21.11      5.44 o 
  15   1   2     3497.11     3325.70     95.36 o 
  16   1   2      126.10       87.85      8.81 o 
   0   2   2     8430.84     9291.37     64.41 o 
   1   2   2    31562.25    35410.57    194.98 o 
   2   2   2      791.66      917.87     11.61 o 
   3   2   2      600.43      495.78     10.21 o 
   4   2   2      228.54      182.04      6.82 o 
   5   2   2     5511.40     5463.48     77.77 o 
   6   2   2     1132.48     1124.49     15.85 o 
   7   2   2    12597.88    12639.95    133.10 o 
   8   2   2      119.68      126.46      7.71 o 
   9   2   2    15722.91    15948.22    300.19 o 
  10   2   2      314.10      292.72     15.57 o 
  11   2   2      244.50      303.15     24.72 o 
  12   2   2     2390.03     2297.71     89.68 o 
  13   2   2      915.80      898.67     49.70 o 
  14   2   2        5.80       20.19      8.84 o 
  15   2   2       46.70       45.15      5.81 o 
   1   3   2    89952.29    97883.13    526.80 o 
   2   3   2     1169.83     1308.38     11.11 o 
   3   3   2    56417.40    57445.71    593.01 o 
   4   3   2      478.37      470.90     11.53 o 
   5   3   2    10407.99    10038.37     95.48 o 
   6   3   2     6489.76     6766.06     64.96 o 
   7   3   2     3982.07     3977.92     79.33 o 
   8   3   2      937.78      962.60     27.67 o 
   9   3   2     2416.63     2487.82     71.93 o 
  10   3   2     1284.03     1270.34     37.90 o 
  11   3   2     9661.43     9576.46    315.99 o 
  12   3   2        0.06       18.19      5.66 o 
  13   3   2     5567.59     5695.24    177.97 o 
  14   3   2      109.30      124.11     10.51 o 
  15   3   2     5966.96     5389.62    494.42 o 
   0   4   2     4835.07     5317.27     41.01 o 
   1   4   2      557.67      588.52     17.88 o 
   2   4   2      422.83      377.76     11.85 o 
   3   4   2      817.84      716.98     15.83 o 
   4   4   2       17.81       29.71      6.21 o 
   5   4   2     1761.40     1773.92     20.80 o 
   6   4   2      191.44      160.18      7.85 o 
   7   4   2     8928.71     9064.20    120.75 o 
   8   4   2       73.61       83.60      6.26 o 
   9   4   2     3851.41     3735.07     89.96 o 
  10   4   2      104.35      109.58      9.27 o 
  11   4   2     2755.71     2782.27     65.91 o 
  12   4   2       96.96      103.67     12.60 o 
  13   4   2      865.89      788.37     41.54 o 
  14   4   2      175.55      161.06     16.21 o 
   1   5   2     5910.82     5977.85     44.63 o 
   2   5   2      160.87      145.77      5.89 o 
   3   5   2     5765.84     5916.79     55.96 o 
   4   5   2       76.45       67.85      5.88 o 
   5   5   2     2367.16     2376.01     47.66 o 
   6   5   2      281.40      337.25     14.67 o 
   7   5   2      495.95      453.82     14.95 o 
   8   5   2       32.36       57.35      9.01 o 
   9   5   2        2.36       37.72      7.27 o 
  10   5   2        6.38       25.03     10.25 o 
  11   5   2     2720.92     2751.70     52.39 o 
  12   5   2      106.83      112.19     15.09 o 
  13   5   2     2001.27     1983.44     61.84 o 
   0   6   2      385.95      465.59     25.19 o 
   1   6   2      861.34      961.01     28.66 o 
   2   6   2      464.04      466.48     14.88 o 
   3   6   2     4992.53     4831.10    115.00 o 
   4   6   2      271.52      282.91     12.92 o 
   5   6   2    11577.46    11958.37    114.29 o 
   6   6   2        2.72       17.49      3.93 o 
   7   6   2     7688.50     7808.17    136.17 o 
   8   6   2       16.14       21.34      6.65 o 
   9   6   2     5572.76     5603.34     83.10 o 
  10   6   2      337.23      353.69     19.59 o 
  11   6   2     2049.84     2134.97     66.65 o 
   1   7   2     2741.68     2886.10     98.68 o 
   2   7   2       32.36       57.43      9.71 o 
   3   7   2      594.08      640.37     21.43 o 
   4   7   2       74.99       75.36      8.06 o 
   5   7   2     1224.01     1278.23     22.42 o 
   6   7   2       26.63       47.10      7.66 o 
   7   7   2      119.33      121.66      8.12 o 
   8   7   2      445.21      415.61     24.59 o 
   9   7   2        1.96       22.69      7.50 o 
   0   8   2       17.05       34.99     12.23 o 
   1   8   2       53.17       60.82     10.81 o 
   2   8   2      100.82      111.31     13.47 o 
   3   8   2      123.31      116.57      8.94 o 
   4   8   2       32.31       39.82      5.79 o 
   5   8   2      795.60      842.06     42.64 o 
   6   8   2       16.31       21.48      6.41 o 
   1   1   3    48038.43    52113.93    169.93 o 
   2   1   3     2688.99     2695.88     28.03 o 
   3   1   3     1794.68     1782.96     24.57 o 
   4   1   3    18432.49    18837.33    163.67 o 
   5   1   3      374.56      250.24      4.76 o 
   6   1   3    42027.58    43896.54    142.06 o 
   7   1   3      750.58      782.49     16.50 o 
   8   1   3    17848.85    18525.97    164.83 o 
   9   1   3     3414.09     3511.01     55.13 o 
  10   1   3     5712.82     5980.21     81.55 o 
  11   1   3      633.83      608.21     16.57 o 
  12   1   3     6344.80     6483.05     70.99 o 
  13   1   3     4172.08     4303.69     77.47 o 
  14   1   3      636.41      650.68     28.75 o 
  15   1   3     2497.43     2319.43     59.41 o 
  16   1   3       12.79       24.54      4.17 o 
   0   2   3    33704.07    34531.72    264.38 o 
   1   2   3    65887.69    75802.34    440.13 o 
   2   2   3    30239.91    29774.16    139.12 o 
   3   2   3     1264.63     1225.42     18.62 o 
   4   2   3     5365.21     4847.47    118.99 o 
   5   2   3    24526.29    22910.44    442.15 o 
   6   2   3     2541.76     2257.71     58.99 o 
   7   2   3    11353.41    11420.52    112.35 o 
   8   2   3        7.95       19.14      2.25 o 
   9   2   3    18544.65    18694.04    360.19 o 
  10   2   3      759.69      782.55     26.44 o 
  11   2   3     1477.53     1537.52     33.72 o 
  12   2   3     5570.98     5552.71    156.51 o 
  13   2   3     3841.26     3531.75    163.50 o 
  14   2   3     4077.53     3805.69    171.41 o 
  15   2   3       53.54       65.31      6.71 o 
   1   3   3       30.16       40.67      4.00 o 
   2   3   3        2.25       24.40      2.45 o 
   3   3   3       21.16       29.75      6.16 o 
   4   3   3      202.55      209.96      6.38 o 
   5   3   3        1.61       17.38      3.64 o 
   6   3   3       80.18      117.97      9.92 o 
   7   3   3     2848.05     2923.21     60.84 o 
   8   3   3       71.87      118.71     14.77 o 
   9   3   3      761.98      675.66     31.20 o 
  10   3   3       78.05       71.69      6.43 o 
  11   3   3       33.82       45.47     10.68 o 
  12   3   3      360.88      344.81     34.40 o 
  13   3   3      129.15      134.98     11.42 o 
  14   3   3        9.05       38.98      6.88 o 
  15   3   3        4.06       28.73      7.73 o 
   0   4   3    51846.46    53110.57   2179.99 o 
   1   4   3      122.33      123.51      4.80 o 
   2   4   3     4493.17     4369.54     43.05 o 
   3   4   3    10101.43    10183.38     67.74 o 
   4   4   3     8196.46     7921.81     96.88 o 
   5   4   3    10728.91    10652.99     64.20 o 
   6   4   3      734.15      742.90     15.10 o 
   7   4   3     6578.37     6675.82     62.91 o 
   8   4   3       90.89       76.49      5.74 o 
   9   4   3     5269.59     5255.19     90.15 o 
  10   4   3     1037.37      963.88     27.74 o 
  11   4   3     4157.18     4099.99     71.86 o 
  12   4   3     5714.64     5684.91    185.26 o 
  13   4   3     1196.37     1120.10     36.82 o 
  14   4   3     1757.66     1720.67    133.53 o 
   1   5   3     5261.25     5348.77     45.76 o 
   2   5   3     1121.81     1144.60     20.30 o 
   3   5   3     5086.51     5196.40     49.49 o 
   4   5   3     4630.81     4423.58     71.83 o 
   5   5   3      782.12      799.67     27.44 o 
   6   5   3    11549.80    11783.05     91.45 o 
   7   5   3      745.40      784.85     22.80 o 
   8   5   3     6244.68     6180.16     81.14 o 
   9   5   3      454.25      451.51     25.53 o 
  10   5   3     4747.19     4592.83    125.04 o 
  11   5   3      717.09      735.14     30.65 o 
  12   5   3      995.49     1071.98     49.07 o 
  13   5   3     1963.44     1835.49     52.20 o 
   0   6   3        9.77       53.27      7.92 o 
   1   6   3        2.51       24.85      3.38 o 
   2   6   3       48.68       57.67      5.31 o 
   3   6   3      410.73      423.14     12.53 o 
   4   6   3      429.63      387.76     20.54 o 
   5   6   3        0.77       37.30      5.77 o 
   6   6   3       11.86       33.82      5.26 o 
   7   6   3       78.75      130.71     16.84 o 
   8   6   3       97.53       94.14      9.08 o 
   9   6   3      310.35      325.62     15.83 o 
  10   6   3      144.61      121.79      9.84 o 
  11   6   3        0.29       19.44      6.02 o 
   1   7   3     2445.37     2511.21     62.03 o 
   2   7   3      429.41      468.38     16.98 o 
   3   7   3     1046.46     1072.85     30.23 o 
   4   7   3     2430.12     2509.88     55.63 o 
   5   7   3      540.04      540.74     23.79 o 
   6   7   3     2307.39     2235.32     33.54 o 
   7   7   3       68.63       83.95      9.59 o 
   8   7   3     2549.65     2595.83     47.97 o 
   9   7   3      276.88      267.90     13.93 o 
   0   8   3     1308.89     1503.61     71.70 o 
   1   8   3       95.28       91.39      9.19 o 
   2   8   3     2286.98     2407.14     51.90 o 
   3   8   3      177.95      220.09     13.33 o 
   4   8   3      276.62      284.16     18.74 o 
   5   8   3     1716.90     1674.30     80.51 o 
   6   8   3      392.84      387.41     20.67 o 
   1   0   4        0.40      115.64      4.39 o 
   2   0   4    96883.89    93482.70   1072.34 o 
   3   0   4     6207.57     6466.28     86.34 o 
   4   0   4    23289.16    24179.13    252.89 o 
   5   0   4    25753.40    30132.79    164.20 o 
   6   0   4     6016.06     6001.94     76.40 o 
   7   0   4     1881.31     2325.46     48.55 o 
   8   0   4     1961.31     2138.99     38.19 o 
   9   0   4       97.76      121.96      8.54 o 
  10   0   4      931.33      956.00     35.80 o 
  11   0   4       68.55       65.52      8.93 o 
  12   0   4    15179.29    15735.57    218.52 o 
  13   0   4     1690.25     1738.80     59.03 o 
  14   0   4     8183.11     8263.50    111.35 o 
  15   0   4       92.79      111.99     12.61 o 
  16   0   4     6530.04     6109.19    130.70 o 
   1   1   4      146.35      217.09      3.36 o 
   2   1   4     5722.03     5837.89     58.35 o 
   3   1   4      925.52      936.19     19.91 o 
   4   1   4     3196.56     2933.07     25.27 o 
   5   1   4       53.63      124.15      3.85 o 
   6   1   4    10834.35    10886.18     99.60 o 
   7   1   4      759.06      853.84     18.14 o 
   8   1   4    12381.12    12856.93    126.58 o 
   9   1   4     1420.64     1496.37     34.70 o 
  10   1   4     6028.56     6213.52     54.73 o 
  11   1   4       63.88       51.09      4.09 o 
  12   1   4     5707.22     5645.57     52.84 o 
  13   1   4      853.06      779.44     20.71 o 
  14   1   4       28.61       37.71      5.14 o 
  15   1   4       26.84       35.94      5.90 o 
  16   1   4       18.82       24.87      6.00 o 
   0   2   4   221959.52   263317.03   8893.18 o 
   1   2   4     5841.28     6240.47     34.08 o 
   2   2   4     9172.71     8751.60     67.36 o 
   3   2   4      596.04      554.24     11.96 o 
   4   2   4    29288.38    28751.21    191.69 o 
   5   2   4       61.41       98.52      8.01 o 
   6   2   4     4420.70     4382.83     99.70 o 
   7   2   4     2618.56     2730.82     50.77 o 
   8   2   4       46.60       35.65      4.18 o 
   9   2   4       38.38       51.31     11.76 o 
  10   2   4      439.07      359.93     19.23 o 
  11   2   4        1.07       27.47      7.72 o 
  12   2   4     3634.47     3768.69     59.17 o 
  13   2   4      530.20      503.68     36.32 o 
  14   2   4     3726.19     3748.76     81.01 o 
  15   2   4        2.30       18.15      5.19 o 
   1   3   4      794.83      803.30      7.79 o 
   2   3   4    24805.58    26221.47    123.22 o 
   3   3   4      803.10      822.24     19.58 o 
   4   3   4    26927.79    26761.81    354.46 o 
   5   3   4     1322.74     1307.91     14.98 o 
   6   3   4    39521.86    39686.88    637.36 o 
   7   3   4        6.50       17.17      2.77 o 
   8   3   4    17659.60    17257.97    384.04 o 
   9   3   4      443.16      395.30     20.41 o 
  10   3   4     6589.00     6779.60    142.62 o 
  11   3   4       55.25       54.53      4.86 o 
  12   3   4     3736.05     3775.94    152.81 o 
  13   3   4      295.90      295.59     12.55 o 
  14   3   4      528.56      534.32     41.83 o 
  15   3   4        0.23       26.52     12.01 o 
   0   4   4    17776.46    17522.79    109.73 o 
   1   4   4     2741.68     2838.93     27.43 o 
   2   4   4    14004.03    14009.22     86.60 o 
   3   4   4     1260.85     1270.52     16.32 o 
   4   4   4    10568.96    10220.88    137.47 o 
   5   4   4      425.06      454.62     22.86 o 
   6   4   4     1062.10      956.57     20.86 o 
   7   4   4      536.65      508.61     25.97 o 
   8   4   4     1136.97     1104.38     26.71 o 
   9   4   4      181.38      201.85     24.34 o 
  10   4   4     1286.98     1255.57     37.37 o 
  11   4   4      105.19      110.34     11.23 o 
  12   4   4      925.09      884.45     44.00 o 
  13   4   4        1.75       20.61      8.35 o 
  14   4   4     1891.51     1699.92     99.04 o 
   1   5   4      812.81      843.00     17.41 o 
   2   5   4      365.61      313.08     10.47 o 
   3   5   4      693.78      689.82     16.86 o 
   4   5   4      722.31      614.40     38.80 o 
   5   5   4      454.71      397.18     16.37 o 
   6   5   4     2760.07     2771.48     45.24 o 
   7   5   4       14.82       35.83      5.63 o 
   8   5   4     5238.70     5258.46     61.17 o 
   9   5   4      313.75      300.61     15.68 o 
  10   5   4     1420.65     1558.15     79.67 o 
  11   5   4      126.27      145.58     10.04 o 
  12   5   4     1026.23      965.08     41.23 o 
  13   5   4        0.10       27.74      7.38 o 
   0   6   4    24203.27    25398.62    420.14 o 
   1   6   4      324.74      329.82     10.22 o 
   2   6   4     9710.03     9794.74    118.37 o 
   3   6   4      160.80      162.43     10.66 o 
   4   6   4     5140.37     5120.20     52.17 o 
   5   6   4      271.96      249.78     20.14 o 
   6   6   4     1858.81     1839.04     49.99 o 
   7   6   4      378.05      377.81     13.91 o 
   8   6   4        4.12       28.38      4.11 o 
   9   6   4      124.49      141.22     21.12 o 
  10   6   4     1977.08     1885.76     48.89 o 
  11   6   4      240.27      214.70     12.09 o 
   1   7   4       37.40       63.18      6.70 o 
   2   7   4      129.07      159.19     11.65 o 
   3   7   4      102.44      128.92     13.09 o 
   4   7   4      265.44      283.00     15.57 o 
   5   7   4        1.13       19.45      3.59 o 
   6   7   4      693.86      716.74     26.07 o 
   7   7   4       35.57       35.30      6.81 o 
   8   7   4     2892.55     2940.00     73.16 o 
   9   7   4       35.58       40.52      7.23 o 
   0   8   4     1194.25     1384.94     75.17 o 
   1   8   4       46.18       48.31      6.82 o 
   2   8   4     2021.24     2201.33     53.06 o 
   3   8   4        0.28       22.10      6.04 o 
   4   8   4      695.31      738.97     44.40 o 
   5   8   4        2.01       22.11      4.41 o 
   6   8   4      149.11      151.60     12.89 o 
   1   1   5    41751.87    42092.78    555.77 o 
   2   1   5     1705.63     1720.21     20.99 o 
   3   1   5    22811.73    22715.37    206.36 o 
   4   1   5    17920.81    18654.06    170.20 o 
   5   1   5    12640.30    12756.87    107.65 o 
   6   1   5    14226.25    13905.95    118.94 o 
   7   1   5      347.17      343.73     11.59 o 
   8   1   5    22182.44    23740.22    161.58 o 
   9   1   5      299.32      345.16     19.87 o 
  10   1   5    11894.17    12394.83    125.90 o 
  11   1   5     7321.69     7321.08    127.39 o 
  12   1   5     1333.43     1320.60     29.08 o 
  13   1   5     5155.25     5206.92     79.46 o 
  14   1   5      516.45      518.11     20.05 o 
  15   1   5     4689.60     4447.48    132.46 o 
  16   1   5        3.67        9.83      3.45 o 
   0   2   5     1133.06      916.13     21.25 o 
   1   2   5    10183.05    11421.33     87.72 o 
   2   2   5    11650.56    11303.05     72.04 o 
   3   2   5    18350.32    18168.23    181.57 o 
   4   2   5    10390.78     9886.52     90.53 o 
   5   2   5    21168.73    17909.69    147.28 o 
   6   2   5      755.87      748.14     27.57 o 
   7   2   5    25706.84    26875.65    327.12 o 
   8   2   5       23.30       21.74      5.57 o 
   9   2   5    12453.24    12750.48    173.43 o 
  10   2   5     3663.47     3775.05     38.43 o 
  11   2   5     3391.13     3462.66     36.01 o 
  12   2   5     1067.85     1017.51     53.28 o 
  13   2   5     3598.13     3438.71    122.30 o 
  14   2   5     2099.04     1905.00    100.90 o 
  15   2   5       26.21       23.20      8.24 o 
   1   3   5      246.12      303.52     12.36 o 
   2   3   5        8.50       19.72      3.51 o 
   3   3   5      909.42      893.18     18.17 o 
   4   3   5      395.77      417.72     12.66 o 
   5   3   5      716.24      643.32     18.43 o 
   6   3   5      249.52      301.19     32.63 o 
   7   3   5      652.48      608.25     18.85 o 
   8   3   5      232.49      248.43     20.86 o 
   9   3   5       14.91       14.68      3.94 o 
  10   3   5      504.89      479.40     25.46 o 
  11   3   5     1100.60     1068.27     43.91 o 
  12   3   5      127.32      136.68     12.99 o 
  13   3   5        3.47       29.04     11.16 o 
  14   3   5       24.07       22.04      7.02 o 
  15   3   5       90.08      139.62     11.71 o 
   0   4   5     7980.83     7769.38    115.92 o 
   1   4   5     1943.81     1891.78     18.86 o 
   2   4   5     5566.52     5543.78     57.60 o 
   3   4   5     7694.66     7683.66     76.75 o 
   4   4   5     2862.15     2782.46     45.59 o 
   5   4   5    10930.03    10471.68    159.69 o 
   6   4   5      552.79      529.11     23.98 o 
   7   4   5    14215.35    14306.94    206.19 o 
   8   4   5        0.08       21.80      4.13 o 
   9   4   5     8251.30     8345.73    159.98 o 
  10   4   5     2290.37     2230.40     54.85 o 
  11   4   5     3708.22     3740.92    150.45 o 
  12   4   5     2816.02     2687.03     94.97 o 
  13   4   5      316.58      289.25     18.79 o 
  14   4   5     1445.33     1342.93     75.44 o 
   1   5   5    10409.29    10453.49    109.02 o 
   2   5   5     5296.70     5434.95     43.02 o 
   3   5   5     9093.00     9135.13    123.49 o 
   4   5   5     2970.95     2818.31     56.63 o 
   5   5   5     1899.96     1801.56     48.28 o 
   6   5   5     4057.45     4194.59     42.26 o 
   7   5   5      159.77      190.37     12.13 o 
   8   5   5     4723.83     4747.74     79.11 o 
   9   5   5       59.10       66.52      8.21 o 
  10   5   5     5623.70     5746.91     73.40 o 
  11   5   5     3075.60     2999.59    106.95 o 
  12   5   5      850.26      853.20     41.12 o 
  13   5   5     1595.74     1544.24     79.92 o 
   0   6   5     2772.50     2650.51     75.32 o 
   1   6   5        5.92       27.24      4.04 o 
   2   6   5       20.62       44.74      5.10 o 
   3   6   5       37.58       42.65      6.52 o 
   4   6   5      155.36      188.23     15.69 o 
   5   6   5       30.73       69.97      6.79 o 
   6   6   5       72.15       78.51     10.77 o 
   7   6   5       27.99       61.29     11.58 o 
   8   6   5      118.52      119.69     12.57 o 
   9   6   5      404.09      365.36     17.87 o 
  10   6   5       69.80       67.53      8.59 o 
  11   6   5      714.73      644.83     33.64 o 
   1   7   5     4374.57     4438.69    132.18 o 
   2   7   5       74.83       93.21      8.27 o 
   3   7   5     2718.81     2978.30     61.01 o 
   4   7   5     1866.60     1954.30     31.62 o 
   5   7   5      124.17      159.83     17.02 o 
   6   7   5     1615.96     1666.97     29.38 o 
   7   7   5      188.69      203.25     22.41 o 
   8   7   5     2233.95     2259.04     42.20 o 
   9   7   5      285.76      263.09     18.01 o 
   0   8   5     1315.41     1504.70    182.77 o 
   1   8   5      193.80      180.07     17.35 o 
   2   8   5      864.92     1024.36     46.24 o 
   3   8   5      783.05      801.96     46.37 o 
   4   8   5      470.74      451.87     27.59 o 
   5   8   5     1178.06     1132.26     53.90 o 
   0   0   6      394.73      384.09     12.86 o 
   1   0   6    23250.06    22429.07    226.19 o 
   2   0   6     1479.31     1611.97     30.92 o 
   3   0   6    58204.28    58072.34    616.77 o 
   4   0   6     1758.85     1872.01     39.55 o 
   5   0   6    47965.81    50745.13    158.32 o 
   6   0   6       14.48       35.61      3.91 o 
   7   0   6    46463.91    47462.11   1947.56 o 
   8   0   6     1242.78     1322.93     35.12 o 
   9   0   6    26133.15    27761.05    338.05 o 
  10   0   6      240.23      239.96     14.01 o 
  11   0   6     5700.15     5677.30    109.67 o 
  12   0   6    12068.97    11750.60    136.52 o 
  13   0   6     4283.99     4310.07     74.20 o 
  14   0   6      160.62      184.33     10.13 o 
  15   0   6      128.37      126.84     10.50 o 
  16   0   6        7.42       22.32      5.44 o 
   1   1   6     5032.91     4814.75     72.50 o 
   2   1   6     1214.36     1259.24     29.37 o 
   3   1   6    23253.88    23951.09    293.14 o 
   4   1   6       31.57       27.35      1.91 o 
   5   1   6    17857.19    18230.29    188.36 o 
   6   1   6    10936.96    12294.06    128.15 o 
   7   1   6     1458.03     1462.10     20.35 o 
   8   1   6       10.29       29.43      3.38 o 
   9   1   6     1768.27     1800.24     31.62 o 
  10   1   6    11522.99    11562.93    130.05 o 
  11   1   6      455.24      466.14     15.15 o 
  12   1   6       47.62       61.22      7.84 o 
  13   1   6     4294.77     4261.10     79.68 o 
  14   1   6      127.54      122.37      9.53 o 
  15   1   6     2262.45     2087.36     85.45 o 
   0   2   6     3780.85     3984.80     57.35 o 
   1   2   6     5247.47     5700.22     50.00 o 
   2   2   6        7.50       22.28      1.59 o 
   3   2   6     4865.84     5102.15     52.44 o 
   4   2   6       48.21       56.33      5.41 o 
   5   2   6    10765.81    10806.22    104.40 o 
   6   2   6     4544.98     4983.06    106.06 o 
   7   2   6     2288.88     2156.72     54.56 o 
   8   2   6       10.28       17.92      2.80 o 
   9   2   6     9749.25    10136.62    181.60 o 
  10   2   6        0.58       32.60     13.74 o 
  11   2   6     3027.26     3057.00     53.40 o 
  12   2   6       38.58       52.54      7.79 o 
  13   2   6      508.64      514.77     21.95 o 
  14   2   6        8.90       21.52     11.39 o 
  15   2   6       33.09       34.53     10.36 o 
   1   3   6    96074.48   101442.77   1239.38 o 
   2   3   6     1891.02     1965.90     18.07 o 
   3   3   6    43617.58    43109.54    612.89 o 
   4   3   6     1414.09     1403.43     20.42 o 
   5   3   6     8454.27     8024.10     85.65 o 
   6   3   6     3600.89     3462.53     67.01 o 
   7   3   6       34.38       24.53      2.76 o 
   8   3   6       88.87       66.71      6.20 o 
   9   3   6      221.76      235.60     11.94 o 
  10   3   6      440.52      435.71     19.18 o 
  11   3   6     6060.34     6047.06    153.73 o 
  12   3   6        0.57       15.67      3.90 o 
  13   3   6     7163.41     7226.34    158.56 o 
  14   3   6      187.68      183.65     16.19 o 
  15   3   6     7053.46     6485.59    489.56 o 
   0   4   6     5789.53     5748.53     41.19 o 
   1   4   6     1272.27     1322.15     18.49 o 
   2   4   6     6504.47     6894.01     70.15 o 
   3   4   6     1002.09     1006.73     29.40 o 
   4   4   6      837.85      829.06     24.79 o 
   5   4   6     6673.03     6692.41    143.82 o 
   6   4   6     1061.00     1028.49     26.37 o 
   7   4   6     3720.05     3938.19     58.13 o 
   8   4   6      110.97      102.89      7.10 o 
   9   4   6     3707.38     3705.12     65.15 o 
  10   4   6      587.52      555.92     30.29 o 
  11   4   6     3539.08     3710.74     63.49 o 
  12   4   6        7.53       47.91     13.53 o 
  13   4   6      520.16      503.04     33.25 o 
  14   4   6       66.65       50.36     15.50 o 
   1   5   6     3916.23     4068.86     36.34 o 
   2   5   6      259.01      275.01      7.46 o 
   3   5   6     6533.20     6585.51     83.14 o 
   4   5   6      182.72      170.86     12.61 o 
   5   5   6      900.37      840.77     24.63 o 
   6   5   6     1342.81     1330.24     32.92 o 
   7   5   6      991.44      993.43     23.02 o 
   8   5   6     1713.64     1719.17     61.34 o 
   9   5   6      337.91      338.45     16.22 o 
  10   5   6     1033.97     1029.19     55.96 o 
  11   5   6     1747.58     1679.89     46.61 o 
  12   5   6       63.54       67.29     12.89 o 
  13   5   6     1198.87     1159.72     33.53 o 
   0   6   6      482.91      559.55     30.44 o 
   1   6   6      887.77      896.77     22.30 o 
   2   6   6       59.03       75.85      8.24 o 
   3   6   6     3608.13     3469.85     89.50 o 
   4   6   6       19.74       31.89      4.91 o 
   5   6   6     7649.15     7593.22     85.24 o 
   6   6   6        2.36       28.43      6.08 o 
   7   6   6     8901.89     8863.98    127.00 o 
   8   6   6       31.98       39.39      7.79 o 
   9   6   6     6049.82     6116.25    121.49 o 
  10   6   6      102.58      110.33      9.94 o 
  11   6   6     2945.05     2986.07     65.26 o 
   1   7   6     1118.07     1134.25     28.61 o 
   2   7   6       20.49       37.13      7.61 o 
   3   7   6     2038.84     2154.42     39.83 o 
   4   7   6      123.61      135.47     12.29 o 
   5   7   6      365.04      387.57     17.22 o 
   6   7   6      427.79      446.46     23.39 o 
   7   7   6      915.49      834.58     47.83 o 
   8   7   6        4.75       30.90      8.81 o 
   9   7   6       50.81       54.02      8.16 o 
   0   8   6       75.36       47.94      8.42 o 
   1   8   6        0.22       23.29      8.08 o 
   2   8   6        4.19       20.12      6.82 o 
   3   8   6      459.43      417.27     35.40 o 
   4   8   6        3.14       19.36      5.82 o 
   5   8   6      736.85      678.34     41.71 o 
   1   1   7     7324.24     6976.69    108.36 o 
   2   1   7     8838.78     8645.40    136.33 o 
   3   1   7     6066.23     5405.31    107.90 o 
   4   1   7    29154.07    29922.90    239.76 o 
   5   1   7    10741.78    11395.29    103.22 o 
   6   1   7    32895.23    33843.43    308.88 o 
   7   1   7     2284.73     2647.13     27.78 o 
   8   1   7    12275.26    12501.60    135.22 o 
   9   1   7     1286.86     1198.68     20.99 o 
  10   1   7     5659.42     5875.01     57.54 o 
  11   1   7      354.18      346.44     12.64 o 
  12   1   7     7599.08     7436.11     71.89 o 
  13   1   7     3400.04     3448.55     48.19 o 
  14   1   7      387.30      388.90     14.87 o 
  15   1   7     1603.87     1486.38     28.80 o 
   0   2   7    82597.94    90757.89   1451.29 o 
   1   2   7        6.89       20.78      1.40 o 
   2   2   7    21788.12    22212.75    177.57 o 
   3   2   7    10286.53    10348.59     75.84 o 
   4   2   7    29437.98    30645.70    127.94 o 
   5   2   7    15091.61    15507.97    138.50 o 
   6   2   7      165.02      172.96      5.87 o 
   7   2   7    10600.05     9553.08    158.54 o 
   8   2   7       10.13       14.34      2.52 o 
   9   2   7     7849.30     8031.65    113.09 o 
  10   2   7      625.03      577.44     24.02 o 
  11   2   7     5631.92     5840.61    127.37 o 
  12   2   7     6106.87     6064.49    103.11 o 
  13   2   7      883.07      889.22     29.47 o 
  14   2   7     4952.97     4970.53     86.42 o 
  15   2   7      152.14      131.32     10.24 o 
   1   3   7      723.96      772.00     18.65 o 
   2   3   7     1128.51     1114.57     10.94 o 
   4   3   7       47.92       64.81     11.08 o 
   5   3   7      241.08      245.50      8.60 o 
   6   3   7      294.13      292.28     40.61 o 
   7   3   7       66.38       79.70      7.09 o 
   8   3   7        0.00       29.52     10.38 o 
   9   3   7      127.11      135.94      6.37 o 
  10   3   7      187.23      225.46     28.24 o 
  11   3   7       26.28       30.01      3.86 o 
  12   3   7       12.89       39.29      7.67 o 
  13   3   7        0.33       42.06      7.14 o 
  14   3   7       26.66       50.43     11.05 o 
   0   4   7    29696.54    29359.15    367.37 o 
   1   4   7    14572.95    15429.19    119.96 o 
   2   4   7    16320.70    16391.36    116.22 o 
   3   4   7     4743.09     4678.86     65.40 o 
   4   4   7     2200.00     2019.00     39.76 o 
   5   4   7     3029.42     2694.03    102.49 o 
   6   4   7     2931.55     2858.71     52.63 o 
   7   4   7     6533.46     6695.35     88.62 o 
   8   4   7     1407.96     1288.24     30.67 o 
   9   4   7     5111.60     5104.68    137.68 o 
  10   4   7       18.38       26.78      6.57 o 
  11   4   7     3458.74     3653.49     62.44 o 
  12   4   7     4483.51     4400.72    190.21 o 
  13   4   7      801.69      781.72     42.41 o 
  14   4   7     2848.83     2898.70     58.30 o 
   1   5   7     6679.21     6673.98     64.54 o 
   2   5   7      319.54      298.73      8.81 o 
   3   5   7     2081.15     2033.19     47.62 o 
   4   5   7     4836.32     4785.70    104.17 o 
   5   5   7      430.25      377.20     20.56 o 
   6   5   7     7058.05     6986.49    105.57 o 
   7   5   7      291.32      308.47      9.61 o 
   8   5   7     6333.60     6460.41     99.48 o 
   9   5   7      279.91      292.03     12.76 o 
  10   5   7     2977.03     3122.62     45.88 o 
  11   5   7      759.11      658.42     36.15 o 
  12   5   7     3009.69     2873.29     52.25 o 
   0   6   7     3107.26     3194.77     89.70 o 
   1   6   7        9.99       31.32      4.69 o 
   2   6   7      370.78      393.04     12.57 o 
   3   6   7       10.08       31.03      5.06 o 
   4   6   7       13.93       50.80      6.43 o 
   5   6   7        0.04       20.15      6.93 o 
   6   6   7       22.22       47.93      7.68 o 
   7   6   7      242.59      238.23     11.17 o 
   8   6   7      124.23      124.44      9.68 o 
   9   6   7      262.91      257.73     14.15 o 
  10   6   7        0.50       21.08      5.54 o 
  11   6   7       47.12       69.79     10.49 o 
   1   7   7      590.09      617.39     23.70 o 
   2   7   7     1216.50     1200.93     36.89 o 
   3   7   7     1271.48     1359.94     50.55 o 
   4   7   7     1761.06     1772.84     48.77 o 
   5   7   7      685.73      668.04     28.34 o 
   6   7   7     5098.81     5225.17    121.12 o 
   7   7   7       26.69       31.33      8.84 o 
   8   7   7     2141.16     2137.82     46.51 o 
   9   7   7      329.05      319.15     12.11 o 
   0   8   7     1359.78     1392.09     68.00 o 
   1   8   7       22.89       34.14     12.95 o 
   2   8   7     2617.25     2589.36     96.91 o 
   3   8   7      204.38      229.35     17.87 o 
   4   8   7     1490.91     1519.04     58.82 o 
   5   8   7      707.42      681.45     34.70 o 
   0   0   8   108936.34    80014.88   1765.21 o 
   1   0   8      220.65      198.73      4.87 o 
   2   0   8   182069.02   152099.70   5131.41 o 
   3   0   8    17245.25    17730.30    252.13 o 
   4   0   8    82486.02    85479.50    937.39 o 
   5   0   8     3331.06     3449.76    101.10 o 
   6   0   8    21274.22    23138.47    165.27 o 
   7   0   8     9232.74    10217.90    148.02 o 
   8   0   8     3957.55     4311.18     96.55 o 
   9   0   8      255.25      266.24     10.81 o 
  10   0   8     5793.00     5896.33     76.61 o 
  11   0   8      523.94      511.29     21.60 o 
  12   0   8     7080.16     7443.72    101.60 o 
  13   0   8      769.67      730.19     23.65 o 
  14   0   8    10055.37    10182.87    250.80 o 
  15   0   8      144.06      131.90     19.34 o 
   1   1   8      116.10      179.28      7.13 o 
   2   1   8     2209.51     2021.56     43.57 o 
   3   1   8        0.59       16.74      2.53 o 
   4   1   8     3550.90     3469.32     43.12 o 
   5   1   8      189.84      222.46      5.72 o 
   6   1   8    19235.82    19734.94    131.07 o 
   7   1   8     3236.42     3444.92     39.81 o 
   8   1   8     9535.23     9800.30    104.65 o 
   9   1   8       41.09       44.84      4.15 o 
  10   1   8     2777.99     2883.62     51.95 o 
  11   1   8     1256.78     1123.22     28.92 o 
  12   1   8      708.42      690.00     44.88 o 
  13   1   8      359.59      307.55     17.93 o 
  14   1   8      300.45      268.58     11.22 o 
  15   1   8      341.37      339.97     17.92 o 
   0   2   8      346.07      344.84     14.49 o 
   1   2   8     3359.98     3713.64     33.94 o 
   2   2   8     5117.99     4975.82     48.38 o 
   3   2   8      451.17      422.69     29.27 o 
   4   2   8     4233.03     4271.22     86.63 o 
   5   2   8     1904.44     1755.23     53.92 o 
   6   2   8     2610.90     2574.73     39.77 o 
   7   2   8       13.29       30.75      5.57 o 
   8   2   8      143.74      166.09      6.80 o 
   9   2   8      627.40      617.16     15.53 o 
  10   2   8      200.89      202.80      9.80 o 
  11   2   8        0.27       17.76     13.02 o 
  12   2   8     6245.13     6263.63    102.21 o 
  13   2   8     1659.54     1611.81     47.39 o 
  14   2   8     1708.73     1662.99     75.53 o 
  15   2   8        0.02       19.27      6.41 o 
   1   3   8     5373.85     5677.86     44.79 o 
   2   3   8     6896.99     6661.86     56.75 o 
   3   3   8       67.87       86.92      7.17 o 
   4   3   8    18383.32    17706.13    334.62 o 
   5   3   8     2767.64     2681.33     49.05 o 
   6   3   8    27903.59    26472.58    842.56 o 
   7   3   8      635.40      573.79     22.25 o 
   8   3   8    16487.27    16960.81    248.20 o 
   9   3   8      105.10      110.08      6.13 o 
  10   3   8    21773.92    22057.61    388.48 o 
  11   3   8       12.32       43.21     25.81 o 
  12   3   8     4443.01     4589.63     82.37 o 
  13   3   8      146.31      148.40     10.93 o 
  14   3   8      522.47      580.63     34.71 o 
   0   4   8      779.79      708.27     15.43 o 
   1   4   8       20.79       31.59      3.13 o 
   2   4   8     9102.66     9467.04     90.96 o 
   3   4   8      390.69      359.18     14.29 o 
   4   4   8      595.99      562.14     28.68 o 
   5   4   8       69.16       66.42      6.23 o 
   6   4   8     1211.58     1164.81     45.75 o 
   7   4   8      498.15      484.44     24.38 o 
   8   4   8        8.92       34.26      9.17 o 
   9   4   8        0.42       56.08     13.14 o 
  10   4   8        5.09       21.38      5.51 o 
  11   4   8      693.89      694.32     28.33 o 
  12   4   8     2094.07     2009.50     43.96 o 
  13   4   8        0.42       21.15     11.94 o 
  14   4   8     1825.80     1707.93     96.20 o 
   1   5   8       40.24       56.79      3.87 o 
   2   5   8      137.81      168.33      9.14 o 
   3   5   8      175.62      165.36     10.14 o 
   4   5   8     3630.30     3537.86     91.30 o 
   5   5   8      342.53      344.83     23.00 o 
   6   5   8     1921.08     1982.77     51.82 o 
   7   5   8        2.50       25.20      4.79 o 
   8   5   8     4723.64     4889.65    130.59 o 
   9   5   8       10.91       41.72      6.73 o 
  10   5   8      984.86      959.60     62.71 o 
  11   5   8       81.40       90.42     18.55 o 
  12   5   8      109.41      123.02     14.37 o 
   0   6   8    11699.84    11770.96    363.35 o 
   1   6   8       65.98       84.47      7.81 o 
   2   6   8    20688.88    21262.24    227.39 o 
   3   6   8      167.56      183.09      8.15 o 
   4   6   8     6812.59     6813.67    151.01 o 
   5   6   8     1952.51     1799.09    102.12 o 
   6   6   8     1618.40     1637.58     27.70 o 
   7   6   8      673.54      709.56     21.94 o 
   8   6   8      328.73      309.08     15.39 o 
   9   6   8      270.65      289.96     15.75 o 
  10   6   8      504.41      490.45     27.79 o 
  11   6   8       68.93       75.81     10.78 o 
   1   7   8      219.52      219.26     11.55 o 
   2   7   8       76.10       78.14      7.12 o 
   3   7   8      356.32      333.73     14.69 o 
   4   7   8     1411.19     1485.57     24.40 o 
   5   7   8      281.98      293.84     15.44 o 
   6   7   8     1710.98     1758.24     41.06 o 
   7   7   8       58.06       69.54      9.08 o 
   8   7   8      312.52      330.46     32.59 o 
   0   8   8     2057.62     2042.45    113.35 o 
   1   8   8       57.39       38.20      6.57 o 
   2   8   8      141.18      145.76     10.56 o 
   3   8   8       94.25       87.02     12.49 o 
   4   8   8      804.04      776.90     50.75 o 
   5   8   8        9.00       32.38      9.47 o 
   1   1   9    29517.42    26714.56    200.04 o 
   2   1   9     7199.24     7015.31     92.74 o 
   3   1   9    53708.05    52756.39    609.51 o 
   4   1   9    20030.92    20595.14    126.56 o 
   5   1   9    15154.23    15467.08     96.53 o 
   6   1   9     5900.52     5717.02     75.87 o 
   7   1   9      387.44      345.61     11.68 o 
   8   1   9     9945.75    10375.37     95.58 o 
   9   1   9       71.67       84.85     11.97 o 
  10   1   9     8297.74     8457.29     88.60 o 
  11   1   9    11150.39    11033.38    168.73 o 
  12   1   9     2375.53     2364.22     44.07 o 
  13   1   9     3542.26     3432.23     97.32 o 
  14   1   9      374.72      375.85     18.42 o 
  15   1   9     4851.74     4664.12     73.26 o 
   0   2   9      935.96      770.24     21.58 o 
   1   2   9     4912.98     5620.93     58.51 o 
   2   2   9    16132.60    16208.09    158.19 o 
   3   2   9    18631.42    18034.87    157.85 o 
   4   2   9     7629.71     7681.02    139.94 o 
   5   2   9    13354.46    12804.73    163.66 o 
   6   2   9       63.43       67.49      3.42 o 
   7   2   9    25708.33    26083.18    345.96 o 
   8   2   9      414.05      397.72     14.40 o 
   9   2   9    10866.80    10888.88    147.43 o 
  10   2   9     1111.90     1106.87     27.95 o 
  11   2   9     9298.75     9077.31    199.56 o 
  12   2   9     1141.45     1016.34     45.98 o 
  13   2   9      252.38      241.45     12.32 o 
  14   2   9     1641.88     1622.53     48.87 o 
  15   2   9       72.94       58.25      6.64 o 
   1   3   9       16.26       55.24      7.18 o 
   2   3   9       27.81       37.87      2.52 o 
   3   3   9      336.00      358.89     16.10 o 
   4   3   9     1669.67     1692.39     47.12 o 
   5   3   9      332.06      332.80     16.15 o 
   6   3   9     1602.86     1796.15     33.01 o 
   7   3   9       67.02       58.51      5.68 o 
   8   3   9        0.03       26.70      8.69 o 
   9   3   9      600.31      577.07     23.17 o 
  10   3   9        3.08       35.14     10.60 o 
  11   3   9       28.21       42.38      7.74 o 
  12   3   9       49.94       44.47      8.54 o 
  13   3   9      138.51      144.72     12.61 o 
  14   3   9        6.44       17.23      7.58 o 
   0   4   9      489.51      533.07     22.81 o 
   1   4   9      782.25      855.76     14.18 o 
   2   4   9     4711.22     4905.75     47.70 o 
   3   4   9     9021.25     8928.65     78.37 o 
   4   4   9     2769.70     2657.14     77.44 o 
   5   4   9     8206.68     7946.44    161.27 o 
   6   4   9       53.36       49.26      4.33 o 
   7   4   9     9659.62     9718.87    217.34 o 
   8   4   9       14.06       23.10      3.68 o 
   9   4   9    10351.69    10472.88    289.88 o 
  10   4   9      851.63      841.75     26.64 o 
  11   4   9     1431.27     1506.24     59.21 o 
  12   4   9      262.58      264.30     33.90 o 
  13   4   9     1481.03     1488.56     75.49 o 
   1   5   9    11980.51    12246.95    103.51 o 
   2   5   9      384.95      371.00      9.56 o 
   3   5   9     7396.84     7534.56     68.84 o 
   4   5   9     4507.70     4652.67     62.23 o 
   5   5   9     2563.13     2658.76     72.87 o 
   6   5   9     1574.25     1571.21     50.59 o 
   7   5   9       67.66       81.10      8.05 o 
   8   5   9     3306.62     3285.68     89.94 o 
   9   5   9      132.53      124.79     12.01 o 
  10   5   9     1602.16     1584.20     51.25 o 
  11   5   9      767.39      777.91     40.22 o 
  12   5   9     1469.35     1353.66     64.00 o 
   0   6   9      100.12      111.64     13.53 o 
   1   6   9       46.89       38.59      3.91 o 
   2   6   9        9.76       28.40      4.13 o 
   3   6   9      189.69      184.03     14.03 o 
   4   6   9       44.09       66.44      6.50 o 
   5   6   9       96.71      110.36     17.82 o 
   6   6   9       28.34       46.51      9.55 o 
   7   6   9       57.34       91.92     17.73 o 
   8   6   9       12.55       33.38      6.63 o 
   9   6   9     1089.70     1039.43     32.97 o 
  10   6   9      235.65      200.88     18.15 o 
  11   6   9      404.91      344.07     21.87 o 
   1   7   9     4192.66     4241.22     80.61 o 
   2   7   9      443.00      445.64     17.16 o 
   3   7   9     3442.19     3386.64     91.93 o 
   4   7   9     1076.34     1108.15     51.29 o 
   5   7   9     1461.48     1436.80     43.12 o 
   6   7   9     1281.08     1327.95     32.90 o 
   7   7   9       65.95       78.61      7.71 o 
   8   7   9     1523.08     1491.66     56.48 o 
   0   8   9     1455.68     1271.98     85.95 o 
   1   8   9      107.74       99.28     10.41 o 
   2   8   9      278.82      265.55     18.56 o 
   3   8   9      426.37      454.42     26.67 o 
   4   8   9     1088.15     1104.20     62.85 o 
   0   0  10    24171.64    22076.78    212.41 o 
   1   0  10    24568.77    23209.75    217.17 o 
   2   0  10      707.01      579.95     14.19 o 
   3   0  10    33639.42    32118.63    295.00 o 
   4   0  10       81.06      142.29      3.67 o 
   5   0  10    60986.20    62264.53    920.07 o 
   6   0  10     1661.98     1769.06     25.60 o 
   7   0  10    22255.60    22483.62    351.05 o 
   8   0  10     2396.60     2265.19     58.19 o 
   9   0  10    21418.35    22445.53    369.38 o 
  10   0  10       17.67       40.12      6.93 o 
  11   0  10    13889.44    14580.81    178.49 o 
  12   0  10       62.03       91.44      8.98 o 
  13   0  10     3278.71     3463.89     58.66 o 
  14   0  10        2.25       21.59      8.69 o 
  15   0  10        0.38       28.93     14.02 o 
   1   1  10    22410.04    20844.16    285.97 o 
   2   1  10     4394.58     4600.60     62.78 o 
   3   1  10    30434.01    29607.14    426.58 o 
   4   1  10       85.54      103.46      3.94 o 
   5   1  10     1222.38     1213.16     18.68 o 
   6   1  10      749.78      853.58     17.40 o 
   7   1  10       60.74       56.02      5.92 o 
   8   1  10     3886.04     4068.62     49.88 o 
   9   1  10      808.43      716.95     21.07 o 
  10   1  10      381.86      421.69     17.05 o 
  11   1  10      848.20      852.77     22.85 o 
  12   1  10      139.95      174.03     22.99 o 
  13   1  10     2309.38     2160.32     67.18 o 
  14   1  10       28.50       28.04      5.32 o 
  15   1  10     1559.03     1511.14     43.69 o 
   0   2  10      866.40      807.18     18.35 o 
   1   2  10     1256.27     1126.65     18.65 o 
   2   2  10     4525.87     4565.12    115.80 o 
   3   2  10    10526.33     9695.62     87.28 o 
   4   2  10     1217.51     1114.74     56.90 o 
   5   2  10     2788.30     2596.86     42.63 o 
   6   2  10      279.90      315.51     11.44 o 
   7   2  10     6668.64     6561.64     87.01 o 
   8   2  10      296.02      307.56      8.54 o 
   9   2  10     2565.35     2703.92     58.01 o 
  10   2  10       33.58       40.22      5.57 o 
  11   2  10     4895.45     4654.91     80.94 o 
  12   2  10     4107.42     3959.70     69.13 o 
  13   2  10      445.39      438.15     19.56 o 
  14   2  10      131.43      128.25     10.70 o 
  15   2  10        7.26       25.06      4.64 o 
   1   3  10    39670.22    40750.10    301.49 o 
   2   3  10     3697.56     3663.91     62.33 o 
   3   3  10    32851.96    32845.48    579.76 o 
   4   3  10     5121.46     5084.02     77.27 o 
   5   3  10    13472.13    13839.04    203.10 o 
   6   3  10     8484.01     8751.43    121.88 o 
   7   3  10        1.05       25.18      4.05 o 
   8   3  10     1765.46     1797.38     43.07 o 
   9   3  10      606.01      610.77     15.63 o 
  10   3  10     3634.52     3828.27     67.61 o 
  11   3  10     2283.07     2407.77     40.95 o 
  12   3  10      361.69      336.74     14.92 o 
  13   3  10     8635.50     9032.23    152.75 o 
  14   3  10      445.04      438.80     24.09 o 
   0   4  10      574.62      564.77     25.15 o 
   1   4  10      175.80      161.47      6.93 o 
   2   4  10      513.95      553.45     19.72 o 
   3   4  10      236.66      192.08     18.21 o 
   4   4  10      100.08      114.94      9.18 o 
   5   4  10     4699.14     4244.00    101.69 o 
   6   4  10      127.26      134.10     12.28 o 
   7   4  10     3963.85     3964.62     82.59 o 
   8   4  10      251.84      291.65     14.84 o 
   9   4  10     3650.37     3724.35     55.83 o 
  10   4  10      205.50      181.17      8.35 o 
  11   4  10     3395.35     3645.79     77.56 o 
  12   4  10      457.99      419.55     56.99 o 
  13   4  10      196.83      186.77     12.82 o 
   1   5  10     8607.56     8793.82     75.90 o 
   2   5  10      519.75      558.03     16.42 o 
   3   5  10     2358.51     2343.82     50.71 o 
   4   5  10      130.87      148.37      8.21 o 
   5   5  10     1951.91     1756.16     80.09 o 
   6   5  10      159.97      169.54     18.27 o 
   7   5  10      444.19      467.87     16.20 o 
   8   5  10      522.81      579.47     34.80 o 
   9   5  10      613.15      612.15     20.77 o 
  10   5  10       30.00       48.11      8.46 o 
  11   5  10      149.69      162.66     12.52 o 
  12   5  10      179.35      140.82     22.85 o 
   0   6  10      213.27      224.50     10.42 o 
   1   6  10       69.62       84.91      7.60 o 
   2   6  10     2061.10     2132.82     38.44 o 
   3   6  10     6345.27     6502.18     88.14 o 
   4   6  10       20.54       31.67      6.05 o 
   5   6  10     6589.99     6663.25    169.90 o 
   6   6  10       57.12       59.19      7.05 o 
   7   6  10     9239.41     9654.86    116.58 o 
   8   6  10        0.01       42.70      7.93 o 
   9   6  10     4060.39     4304.80    102.91 o 
  10   6  10      155.78      143.85     16.43 o 
   1   7  10     1202.61     1283.12     39.03 o 
   2   7  10        0.40       23.53      6.27 o 
   3   7  10     2830.90     2716.66     62.72 o 
   4   7  10       19.47       32.74      8.27 o 
   5   7  10      599.58      611.20     27.43 o 
   6   7  10       54.62       53.76      8.36 o 
   7   7  10       39.28       50.49      7.23 o 
   8   7  10        8.90       31.33      9.17 o 
   0   8  10       10.16       38.67     14.69 o 
   1   8  10      473.49      371.41     25.91 o 
   2   8  10       40.47       35.08      7.85 o 
   3   8  10      347.91      320.95     17.15 o 
   4   8  10       15.56       26.03      7.40 o 
   1   1  11     2784.92     2476.15     21.65 o 
   2   1  11    13209.96    12772.36    163.48 o 
   3   1  11     4587.00     4207.92    100.21 o 
   4   1  11    18547.76    18088.42    122.38 o 
   5   1  11    11661.15    12034.64    100.18 o 
   6   1  11    14224.71    14254.39    150.72 o 
   7   1  11      798.49      845.04     18.44 o 
   8   1  11    17503.29    17942.38    250.07 o 
   9   1  11      434.45      409.26     16.88 o 
  10   1  11     7400.03     7491.57    118.50 o 
  11   1  11     1998.94     1915.70     38.79 o 
  12   1  11     4195.20     4071.64     77.77 o 
  13   1  11     1447.38     1509.00     36.98 o 
  14   1  11      396.23      379.21     23.34 o 
  15   1  11     1716.09     1612.61     34.92 o 
   0   2  11    47639.46    47526.59    894.62 o 
   1   2  11      774.16      832.38     17.81 o 
   2   2  11    29521.64    27733.32    662.62 o 
   3   2  11    10147.11    10165.81    166.19 o 
   4   2  11    13040.47    11923.33    682.83 o 
   5   2  11     1667.60     1444.69     29.71 o 
   6   2  11     9279.84     9427.64    125.77 o 
   7   2  11    14290.95    14383.23    184.88 o 
   8   2  11     2416.95     2538.28     51.61 o 
   9   2  11     2762.05     2852.21     47.26 o 
  10   2  11      195.41      263.68     18.81 o 
  11   2  11     6717.38     6635.88    124.95 o 
  12   2  11     5113.62     5221.12     82.15 o 
  13   2  11      177.39      208.94     19.89 o 
  14   2  11     3914.14     3946.88     90.47 o 
  15   2  11        1.70       11.28      3.95 o 
   1   3  11     1567.19     1583.89     22.78 o 
   2   3  11     1140.37     1183.66     30.01 o 
   3   3  11       68.47       77.20      7.55 o 
   4   3  11       51.58       73.31     13.31 o 
   5   3  11      340.50      364.77     21.10 o 
   6   3  11       91.95      154.73     25.99 o 
   7   3  11       68.05      100.34      7.34 o 
   8   3  11      161.54      191.07     18.81 o 
   9   3  11      334.29      337.54     13.10 o 
  10   3  11        9.26       65.41     19.10 o 
  11   3  11       57.53       63.97      7.40 o 
  12   3  11       70.75       61.91      6.75 o 
  13   3  11       43.00       59.43     14.06 o 
  14   3  11      123.29      126.94     10.25 o 
   0   4  11    35625.78    35262.84   3504.83 o 
   1   4  11      151.31      200.42      7.44 o 
   2   4  11    15241.48    15373.25    141.35 o 
   3   4  11     1387.41     1401.78     29.45 o 
   4   4  11    13313.78    13170.82    253.57 o 
   5   4  11     3357.71     3405.51     76.00 o 
   6   4  11      210.28      209.02     12.53 o 
   7   4  11     6685.83     6953.85    137.23 o 
   8   4  11       57.89       70.85      8.14 o 
   9   4  11     1737.64     1715.77     57.92 o 
  10   4  11      937.30      873.95     25.44 o 
  11   4  11     3389.40     3249.50    103.55 o 
  12   4  11     2586.30     2479.37     67.99 o 
  13   4  11       48.69       41.95      7.17 o 
   1   5  11      982.26     1032.65     23.28 o 
   2   5  11     2784.76     2794.82     26.57 o 
   3   5  11     4480.28     4672.02     36.72 o 
   4   5  11     5063.82     4956.78     94.69 o 
   5   5  11     1551.04     1434.44     44.34 o 
   6   5  11     8539.56     8374.80    162.62 o 
   7   5  11      634.25      600.61     20.35 o 
   8   5  11     4589.39     4438.09    150.73 o 
   9   5  11        0.32       27.51      7.66 o 
  10   5  11     5133.52     5101.38    154.97 o 
  11   5  11      176.67      159.89     12.96 o 
  12   5  11     1817.12     1732.01     50.95 o 
   0   6  11       13.74       46.20      8.55 o 
   1   6  11     2218.13     2243.97     34.20 o 
   2   6  11       52.41      109.14     11.52 o 
   3   6  11      230.01      224.66     15.21 o 
   4   6  11       15.99       31.38      5.49 o 
   5   6  11        0.88       17.28      5.67 o 
   6   6  11      217.00      227.43     17.11 o 
   7   6  11       14.92       58.53     12.72 o 
   8   6  11      535.51      512.14     20.90 o 
   9   6  11      185.36      184.08     27.66 o 
  10   6  11       41.62       49.30     14.49 o 
   1   7  11     1150.71     1205.91     36.57 o 
   2   7  11      928.76      910.07     31.89 o 
   3   7  11      242.99      244.86     11.95 o 
   4   7  11     1014.29     1118.00     32.96 o 
   5   7  11      370.33      382.26     20.69 o 
   6   7  11     3301.50     3358.52     82.60 o 
   7   7  11        9.69       32.38      7.27 o 
   8   7  11     2545.81     2577.20     84.55 o 
   0   8  11      403.11      433.70     73.12 o 
   1   8  11        3.79       18.52      3.92 o 
   2   8  11     2999.20     2809.13     87.81 o 
   3   8  11      987.67      915.75     46.55 o 
   4   8  11     1080.11     1114.66     57.35 o 
   0   0  12      227.59      119.89     11.30 o 
   1   0  12     3327.88     3539.16     46.77 o 
   2   0  12    71412.72    62051.20    717.40 o 
   3   0  12    12280.98    11883.55    179.38 o 
   4   0  12    20207.97    18885.10    194.75 o 
   5   0  12     8374.90     8461.18    166.24 o 
   6   0  12     9701.02    10072.38    209.66 o 
   7   0  12     5014.87     5185.10     96.90 o 
   8   0  12     1224.15     1247.63     34.93 o 
   9   0  12     4073.02     4344.88    125.80 o 
  10   0  12     2861.13     2846.28     35.61 o 
  11   0  12      560.47      556.64     56.33 o 
  12   0  12    12136.01    12143.70    201.13 o 
  13   0  12     2252.38     2135.22     57.40 o 
  14   0  12     6724.86     6762.08    182.66 o 
  15   0  12       53.13       63.26     10.63 o 
   1   1  12     2148.30     2247.87     40.66 o 
   2   1  12      334.57      249.22      7.83 o 
   3   1  12     1939.56     1988.96     43.26 o 
   4   1  12    14720.80    14460.26    180.33 o 
   5   1  12      134.48      115.18      6.77 o 
   6   1  12     2943.13     2964.48     45.33 o 
   7   1  12      249.01      235.39      8.93 o 
   8   1  12     6916.14     6815.89    104.60 o 
   9   1  12      945.05      890.96     33.76 o 
  10   1  12     9071.75     9413.69     89.27 o 
  11   1  12       39.86       39.95      5.14 o 
  12   1  12     1100.64     1017.89     25.06 o 
  13   1  12      114.76      114.89     11.78 o 
  14   1  12      331.23      325.35     15.15 o 
  15   1  12       40.00       63.46      6.46 o 
   0   2  12    10132.72    10433.71    101.67 o 
   1   2  12      205.25      262.54      5.76 o 
   2   2  12    24005.48    24774.15    243.24 o 
   3   2  12       63.39       51.07      6.60 o 
   4   2  12    16603.81    17223.57    380.18 o 
   5   2  12       16.70       33.29      7.53 o 
   6   2  12     1725.58     1825.93     30.13 o 
   7   2  12     1797.22     1949.17     41.47 o 
   8   2  12       72.52       92.90      6.01 o 
   9   2  12     5549.58     5440.11     67.23 o 
  10   2  12     3297.99     3200.76     43.52 o 
  11   2  12     1639.23     1689.18     48.06 o 
  12   2  12      896.72      973.00     30.32 o 
  13   2  12       37.01       55.05      6.67 o 
  14   2  12     1597.88     1575.55     35.28 o 
   1   3  12     6837.24     6887.92     82.81 o 
   2   3  12     4613.94     4691.16     79.80 o 
   3   3  12       46.48      107.69      5.65 o 
   4   3  12    17421.72    16932.11    299.74 o 
   5   3  12      942.48     1008.81     28.44 o 
   6   3  12    21459.35    21932.06    340.74 o 
   7   3  12      148.56      145.83     10.01 o 
   8   3  12    18990.44    19961.26    273.18 o 
   9   3  12        0.43       20.41      4.81 o 
  10   3  12    16628.97    17377.33    188.22 o 
  11   3  12     2515.15     2484.68     36.01 o 
  12   3  12     1659.73     1742.81     58.62 o 
  13   3  12      223.62      234.27     16.88 o 
  14   3  12      542.84      538.84     45.67 o 
   0   4  12    11722.47    11495.33    235.08 o 
   1   4  12      974.05     1053.63     18.98 o 
   2   4  12    12723.68    13021.52    167.33 o 
   3   4  12      132.91      161.11     11.54 o 
   4   4  12     3819.87     3887.53     89.00 o 
   5   4  12       51.20       66.12     13.41 o 
   6   4  12     1383.72     1359.26     46.14 o 
   7   4  12      388.68      397.73     27.01 o 
   8   4  12      436.15      407.37     18.70 o 
   9   4  12     1429.03     1399.96     46.96 o 
  10   4  12       36.97       37.81      5.87 o 
  11   4  12     1172.41     1163.76     66.14 o 
  12   4  12     1171.33     1163.26     44.56 o 
  13   4  12        1.79       24.44      5.27 o 
   1   5  12       10.00       38.04      5.23 o 
   2   5  12      720.30      713.79     17.41 o 
   3   5  12      105.56      137.62     10.72 o 
   4   5  12     2050.99     2039.88     51.34 o 
   5   5  12       57.78       50.77      6.60 o 
   6   5  12     1735.22     1547.08    135.95 o 
   7   5  12       64.31       56.24     13.54 o 
   8   5  12     4748.32     4699.64    128.71 o 
   9   5  12      393.74      325.98     15.74 o 
  10   5  12     1685.88     1555.09     82.98 o 
  11   5  12        5.12       20.12     11.87 o 
  12   5  12      345.32      308.37     23.64 o 
   0   6  12     4908.77     5148.91     63.70 o 
   1   6  12      175.99      196.52     12.87 o 
   2   6  12     9957.26     9932.12     94.54 o 
   3   6  12     2246.15     2232.47     47.03 o 
   4   6  12     4371.38     4292.30    108.22 o 
   5   6  12      369.34      338.19     12.24 o 
   6   6  12     1308.86     1269.67     43.06 o 
   7   6  12     1343.20     1305.48     29.14 o 
   8   6  12      109.25      109.75      8.86 o 
   9   6  12      231.94      228.15     14.95 o 
  10   6  12     1193.17     1089.18     48.38 o 
   1   7  12      212.25      187.77     10.51 o 
   2   7  12      778.66      729.42     26.51 o 
   3   7  12        2.28       22.00      7.82 o 
   4   7  12      174.95      219.95     13.46 o 
   5   7  12       47.49       54.53      8.78 o 
   6   7  12     2693.80     2621.98     66.25 o 
   7   7  12      408.26      374.18     22.40 o 
   8   7  12      505.16      487.97     19.73 o 
   0   8  12     1123.94     1086.68     68.87 o 
   1   8  12        1.30       29.47      6.42 o 
   2   8  12      903.62      854.33     43.04 o 
   3   8  12      112.30       82.62     10.88 o 
   1   1  13    38530.06    35524.36    409.10 o 
   2   1  13     3012.54     2824.31     36.43 o 
   3   1  13    34076.32    31996.64    404.25 o 
   4   1  13    18657.11    18827.90    185.17 o 
   5   1  13    13988.54    13887.06    158.85 o 
   6   1  13     1266.66     1096.05     30.80 o 
   7   1  13      382.01      357.70     12.91 o 
   8   1  13     3356.86     3627.95     74.92 o 
   9   1  13     1581.93     1527.70     39.93 o 
  10   1  13     3415.17     3534.83     39.84 o 
  11   1  13     3455.41     3680.95     47.87 o 
  12   1  13     2146.13     2080.99     30.68 o 
  13   1  13     4246.76     4410.80     82.53 o 
  14   1  13      298.51      282.15     16.58 o 
  15   1  13     5035.62     4875.24     82.88 o 
   0   2  13     6173.79     6145.38     86.77 o 
   1   2  13     2652.28     2598.29     49.79 o 
   2   2  13     5213.52     5057.64     69.57 o 
   3   2  13    10618.69    10021.85    141.97 o 
   4   2  13     3381.09     3032.81    154.04 o 
   5   2  13    11172.66    10548.53    199.97 o 
   6   2  13      240.55      219.14     11.53 o 
   7   2  13    15103.13    15472.37    197.79 o 
   8   2  13        1.76       12.15      2.65 o 
   9   2  13    14321.60    14631.08    188.31 o 
  10   2  13       71.37       82.18      7.46 o 
  11   2  13     3898.63     4083.90     51.82 o 
  12   2  13      667.22      688.19     26.60 o 
  13   2  13     1347.94     1338.56     48.44 o 
  14   2  13     1646.17     1582.83     62.21 o 
   1   3  13       50.77       79.20      9.80 o 
   2   3  13     1070.30     1096.31     31.44 o 
   3   3  13      230.33      263.28     22.88 o 
   4   3  13      424.11      417.83     34.88 o 
   5   3  13       18.50       28.56      5.94 o 
   6   3  13      960.28      913.50     40.76 o 
   7   3  13      177.87      228.86     11.81 o 
   8   3  13      118.58      163.43     16.93 o 
   9   3  13      245.02      262.23     11.30 o 
  10   3  13       30.96       64.75     13.80 o 
  11   3  13      331.77      293.80     19.71 o 
  12   3  13       14.27       29.96      6.05 o 
  13   3  13       14.18       23.69      7.68 o 
  14   3  13      161.44      164.03     13.62 o 
   0   4  13      162.47      156.06     16.59 o 
   1   4  13     1065.52     1022.02     18.13 o 
   2   4  13     6704.54     6635.72    114.59 o 
   3   4  13     7350.73     7132.25    159.86 o 
   4   4  13     1029.41      997.88     33.17 o 
   5   4  13     9809.21     9856.37    190.09 o 
   6   4  13      127.31      148.06      9.89 o 
   7   4  13     4288.92     4291.31    106.77 o 
   8   4  13      488.28      421.70     22.13 o 
   9   4  13    12401.90    12390.90    211.46 o 
  10   4  13      519.82      548.32     17.69 o 
  11   4  13     3158.45     3223.85     54.24 o 
  12   4  13      183.37      194.36     13.72 o 
  13   4  13      134.82      148.47     11.23 o 
   1   5  13    12387.45    12674.55     91.47 o 
   2   5  13       90.55       99.57      6.11 o 
   3   5  13     9318.32     9436.56     97.36 o 
   4   5  13     1217.46     1202.53     35.38 o 
   5   5  13     2511.47     2541.21     87.75 o 
   6   5  13     4995.13     4949.20    140.97 o 
   7   5  13      739.75      735.23     26.86 o 
   8   5  13     2201.40     2025.16     94.53 o 
   9   5  13      214.68      218.67     14.69 o 
  10   5  13     1186.31     1119.38     42.30 o 
  11   5  13     1913.76     1684.97     46.11 o 
  12   5  13      527.26      516.21     41.02 o 
   0   6  13        0.33       19.11      8.77 o 
   1   6  13      412.90      417.95     14.19 o 
   2   6  13      149.39      134.19      8.95 o 
   3   6  13      108.66      118.92     13.72 o 
   4   6  13     1229.83     1166.51     36.88 o 
   5   6  13        6.18       16.17      6.12 o 
   6   6  13      190.51      166.83     13.76 o 
   7   6  13        4.72       41.11      8.36 o 
   8   6  13      156.63      128.95      9.79 o 
   9   6  13        4.92       72.34     11.09 o 
  10   6  13       43.92       39.31      9.41 o 
   1   7  13     3567.53     3682.44     57.20 o 
   2   7  13      603.79      583.01     28.93 o 
   3   7  13     4272.33     4263.14    103.44 o 
   4   7  13      758.72      763.35     33.45 o 
   5   7  13      981.01      997.72     32.89 o 
   6   7  13      135.84      133.63     18.86 o 
   7   7  13       43.82       37.46      9.78 o 
   0   8  13      277.35      260.84     45.08 o 
   1   8  13      237.77      139.91     11.06 o 
   2   8  13      837.50      681.00     47.15 o 
   0   0  14    20898.27    18097.25    155.53 o 
   1   0  14    12148.19    11162.56    158.01 o 
   2   0  14       10.02       29.23      5.98 o 
   4   0  14     8138.39     8456.38    109.19 o 
   5   0  14     9331.25     8686.46    122.27 o 
   6   0  14     7741.81     8157.49    184.06 o 
   7   0  14    42081.67    42563.61   2500.79 o 
   8   0  14      269.00      243.21     13.01 o 
   9   0  14    12666.12    13582.30    137.86 o 
  10   0  14     2768.56     2722.16     37.91 o 
  11   0  14    22428.49    21761.78    594.21 o 
  12   0  14      107.79      104.51     11.56 o 
  13   0  14     1614.41     1569.14     40.03 o 
  14   0  14      621.53      539.05     46.69 o 
  15   0  14        0.30       10.95     13.46 o 
   1   1  14    12528.52    10273.19    469.82 o 
   2   1  14        5.60        1.84      8.07 o 
   3   1  14     3389.89     3177.65     78.43 o 
   4   1  14     1012.63      917.93     25.78 o 
   5   1  14     3936.70     3892.48     69.13 o 
   6   1  14     3159.56     3328.14     35.04 o 
   7   1  14        1.30       15.31      2.03 o 
   8   1  14     4398.42     4169.77     65.36 o 
   9   1  14      124.00      116.67      7.14 o 
  10   1  14     1357.67     1270.23     49.69 o 
  11   1  14      726.56      803.26     32.49 o 
  12   1  14     1516.53     1541.35     34.11 o 
  13   1  14     1693.33     1628.70     31.67 o 
  14   1  14        7.58       19.06      4.01 o 
   0   2  14     7741.38     8163.15    138.78 o 
   1   2  14     6241.20     6582.86     65.87 o 
   2   2  14       78.47       99.69     12.56 o 
   3   2  14     7028.81     6912.85    166.73 o 
   4   2  14      199.39      204.96     15.94 o 
   5   2  14    10880.14    11044.02    250.93 o 
   6   2  14      666.22      690.01     18.90 o 
   7   2  14     6124.37     6193.73     96.16 o 
   8   2  14        5.64       24.73      4.09 o 
   9   2  14     2495.59     2605.72     41.51 o 
  10   2  14      282.81      307.72     13.22 o 
  11   2  14     1394.38     1509.20     43.56 o 
  12   2  14      419.84      434.81     16.82 o 
  13   2  14      490.57      519.83     23.72 o 
  14   2  14      195.46      154.30     10.94 o 
   1   3  14    34804.37    35475.29    495.88 o 
   2   3  14     7502.78     7663.91    148.43 o 
   3   3  14    22417.06    22657.45    429.69 o 
   4   3  14     4540.72     4429.22     89.20 o 
   5   3  14    12155.84    12280.89    159.86 o 
   6   3  14      186.73      200.41     11.86 o 
   7   3  14        2.45       22.29      3.59 o 
   8   3  14     2807.29     2925.80     53.31 o 
   9   3  14     1963.05     1998.32     49.87 o 
  10   3  14      442.11      464.97     15.05 o 
  11   3  14     2183.53     2250.30     35.39 o 
  12   3  14      754.29      734.68     37.37 o 
  13   3  14     5694.40     5866.84     99.73 o 
  14   3  14        8.72       24.30      5.14 o 
   0   4  14     1345.72     1324.07     45.24 o 
   1   4  14       43.79       55.49      6.92 o 
   2   4  14       12.49       19.51      6.29 o 
   3   4  14     4653.92     4746.31    108.39 o 
   4   4  14     1153.66     1130.68     60.39 o 
   5   4  14     4436.87     4612.65    137.29 o 
   6   4  14      133.20      107.01     21.63 o 
   7   4  14     4296.64     4330.69    126.50 o 
   8   4  14     1568.96     1441.92     41.50 o 
   9   4  14     2585.24     2650.62     99.43 o 
  10   4  14      641.79      596.38     33.19 o 
  11   4  14      605.24      644.28     33.42 o 
  12   4  14        0.37       11.92      6.04 o 
  13   4  14      529.32      515.23     29.29 o 
   1   5  14     4377.55     4437.35     71.03 o 
   2   5  14      131.61      141.32      9.51 o 
   3   5  14      585.08      575.02     20.93 o 
   4   5  14     1264.73     1214.95     58.12 o 
   5   5  14     1720.14     1633.11     54.28 o 
   6   5  14      204.45      201.37     32.27 o 
   7   5  14      246.73      213.08     12.62 o 
   8   5  14     1305.12     1142.35     94.31 o 
   9   5  14      107.69      106.10     12.48 o 
  10   5  14     1000.83      974.81     59.42 o 
  11   5  14      409.69      406.67     23.24 o 
   0   6  14     2412.65     2401.25     51.78 o 
   1   6  14      732.66      735.61     20.89 o 
   2   6  14      184.35      203.29     15.26 o 
   3   6  14     2199.39     2063.30     47.86 o 
   4   6  14      172.82      190.80     15.60 o 
   5   6  14     4387.55     4293.67     64.47 o 
   6   6  14       31.31       32.55      9.19 o 
   7   6  14     5055.02     5108.54     76.87 o 
   8   6  14      201.65      191.52     13.03 o 
   9   6  14     7272.10     7478.26    125.81 o 
  10   6  14      445.38      358.55     13.82 o 
   1   7  14     1153.19     1109.61     21.63 o 
   2   7  14       39.82       47.91      7.95 o 
   3   7  14     1352.86     1339.98     56.48 o 
   4   7  14       35.33       32.54      8.41 o 
   5   7  14      302.38      248.29     27.81 o 
   6   7  14        9.03       24.12      6.40 o 
   7   7  14      215.86      177.29     12.75 o 
   0   8  14       61.48       50.00     11.42 o 
   1   8  14      148.47      167.86     28.00 o 
   1   1  15     1370.69     1131.95     33.17 o 
   2   1  15     9811.24     9524.27     51.48 o 
   3   1  15     5096.08     5062.95     84.70 o 
   4   1  15    10524.00    10119.43    124.65 o 
   5   1  15     2006.54     1977.27     40.70 o 
   6   1  15    13995.10    14055.65    153.05 o 
   7   1  15       57.87       63.22      6.24 o 
   8   1  15    18610.78    18594.83    321.11 o 
   9   1  15       65.05       75.11      7.70 o 
  10   1  15    10358.36    10484.99    127.36 o 
  11   1  15     1680.52     1742.76     45.27 o 
  12   1  15     1915.73     1954.97     43.71 o 
  13   1  15      907.54      960.65     33.71 o 
  14   1  15      103.40       90.36      8.16 o 
   0   2  15    32111.08    33182.64    893.81 o 
   1   2  15      228.20      272.08      9.37 o 
   2   2  15    30713.99    29417.00    416.65 o 
   3   2  15     2402.64     2329.18     90.08 o 
   4   2  15    21455.09    21407.92    419.16 o 
   5   2  15     2787.90     2872.20     57.82 o 
   6   2  15     2582.46     2562.62     47.38 o 
   7   2  15     6212.84     6216.82     96.78 o 
   8   2  15        5.13       25.57      4.42 o 
   9   2  15     1027.45     1166.37     30.62 o 
  10   2  15     3670.73     3626.50     88.21 o 
  11   2  15     3457.81     3369.58     48.65 o 
  12   2  15     2415.87     2489.20     34.05 o 
  13   2  15       88.13       95.82      7.32 o 
  14   2  15     5279.68     5252.87    101.11 o 
   1   3  15        0.02       16.70      4.76 o 
   2   3  15      266.96      272.03     10.30 o 
   3   3  15      435.89      495.81     20.96 o 
   4   3  15       27.66       42.66      9.68 o 
   5   3  15      302.60      328.34     29.27 o 
   6   3  15      651.89      598.36     17.89 o 
   7   3  15       41.61       52.91      7.04 o 
   8   3  15      554.37      607.00     47.97 o 
   9   3  15      332.26      313.30     13.13 o 
  10   3  15       62.56       82.13      7.95 o 
  11   3  15       54.05       47.13      6.47 o 
  12   3  15       45.81       46.04     15.19 o 
  13   3  15        2.04       22.03     11.62 o 
   0   4  15    15967.44    16530.88    290.21 o 
   1   4  15      338.98      368.41     10.32 o 
   2   4  15    13714.09    13891.69    274.30 o 
   3   4  15      174.54      176.95      8.44 o 
   4   4  15     6880.09     6777.04    174.03 o 
   5   4  15     1409.91     1376.49     61.40 o 
   6   4  15     6262.30     6134.87    124.76 o 
   7   4  15     4685.18     4634.09    132.96 o 
   8   4  15      899.61      922.89     33.42 o 
   9   4  15     1834.38     1799.30     38.86 o 
  10   4  15     1197.46     1224.86     33.28 o 
  11   4  15      988.43     1025.13     43.28 o 
  12   4  15     2700.73     2790.59     54.34 o 
   1   5  15     2666.46     2750.90     40.84 o 
   2   5  15     3299.27     3482.76     44.26 o 
   3   5  15      442.88      424.73     18.07 o 
   4   5  15     2228.52     2256.44     67.88 o 
   5   5  15     1690.56     1677.27     50.87 o 
   6   5  15     4098.80     4096.39    111.84 o 
   7   5  15      131.47      104.43      9.23 o 
   8   5  15     7128.75     7261.17    175.20 o 
   9   5  15       16.37       31.97      8.53 o 
  10   5  15     4208.94     4045.28     96.33 o 
  11   5  15      555.67      485.61     23.76 o 
   0   6  15      167.39      177.37     14.99 o 
   1   6  15       31.80       40.20      5.20 o 
   2   6  15       27.40       68.77      8.02 o 
   3   6  15      129.30      123.37     11.58 o 
   4   6  15      746.99      691.89     35.33 o 
   5   6  15        5.00       19.08      9.61 o 
   6   6  15      189.40      179.50     13.58 o 
   7   6  15       42.56       35.43      9.04 o 
   8   6  15       64.72       65.64      8.50 o 
   9   6  15        0.16        8.30     14.69 o 
   1   7  15      481.64      440.02     23.64 o 
   2   7  15     1206.96     1119.34     46.43 o 
   3   7  15      199.11      172.50     13.81 o 
   4   7  15     2456.37     2373.70     60.73 o 
   5   7  15       53.40       74.18      8.01 o 
   6   7  15     2382.94     2411.88     79.65 o 
   7   7  15       60.85       59.13      7.45 o 
   1   0  16      765.42      773.15     11.92 o 
   2   0  16    42923.71    39616.07    316.45 o 
   3   0  16     9384.95     8908.26    137.23 o 
   4   0  16    27989.71    27813.50    240.23 o 
   5   0  16     1740.87     1582.79     36.40 o 
   6   0  16     2758.21     3041.56     52.40 o 
   7   0  16     8775.10     8879.52    179.98 o 
   8   0  16     1546.62     1513.84     40.57 o 
   9   0  16    14538.83    14512.45    177.39 o 
  10   0  16     6703.77     6665.15     79.98 o 
  11   0  16     1473.10     1464.26     70.44 o 
  12   0  16     4981.36     5219.88    132.41 o 
  13   0  16      134.11      168.29     16.09 o 
  14   0  16     7780.00     7602.54    201.43 o 
   1   1  16      811.62      753.13     52.95 o 
   2   1  16    10703.35    10757.25    126.35 o 
   3   1  16      127.74      188.66     11.05 o 
   4   1  16     4356.29     3748.69     77.94 o 
   5   1  16     5871.94     6154.93     54.56 o 
   6   1  16     8661.53     8741.79     91.40 o 
   7   1  16      186.52      186.04      9.12 o 
   8   1  16     2926.55     3085.83     60.36 o 
   9   1  16        4.69       14.18      4.39 o 
  10   1  16     3345.36     3558.54     59.25 o 
  11   1  16     1510.03     1331.11     38.53 o 
  12   1  16      469.65      433.30     16.59 o 
  13   1  16      419.74      384.27     18.21 o 
  14   1  16      266.52      262.55     18.90 o 
   0   2  16      341.55      241.50     29.40 o 
   1   2  16      222.90      259.23     12.77 o 
   2   2  16    12347.90    11717.15    225.46 o 
   3   2  16      141.98      137.19     10.03 o 
   4   2  16      744.34      858.27     64.04 o 
   5   2  16      602.78      619.51     30.38 o 
   6   2  16       48.64       67.20      6.60 o 
   7   2  16      687.87      683.97     36.86 o 
   8   2  16       43.59       63.63      6.53 o 
   9   2  16     2241.11     2297.26     64.65 o 
  10   2  16     3075.87     3069.82     56.59 o 
  11   2  16      118.73      130.24     12.49 o 
  12   2  16      287.90      234.82     15.79 o 
  13   2  16      169.62      142.68      9.41 o 
  14   2  16      835.22      759.46     27.21 o 
   1   3  16     2078.43     2077.05     36.86 o 
   2   3  16     1322.50     1307.48     25.37 o 
   3   3  16     2524.97     2619.08     48.28 o 
   4   3  16    18013.89    18175.54    416.73 o 
   5   3  16      640.56      596.49     27.94 o 
   6   3  16     8307.74     8538.35    163.44 o 
   7   3  16      204.64      205.97     12.57 o 
   8   3  16    27980.76    28530.75    481.03 o 
   9   3  16     1091.04     1096.08     35.37 o 
  10   3  16     9982.78    10331.31    133.76 o 
  11   3  16      271.38      276.02     18.00 o 
  12   3  16     4027.41     4299.59     69.41 o 
  13   3  16      196.01      196.64     27.66 o 
   0   4  16     4611.36     4443.67    181.21 o 
   1   4  16       57.47       47.57      3.79 o 
   2   4  16     3331.34     3489.85     67.95 o 
   3   4  16      810.16      737.31     26.40 o 
   4   4  16     1345.46     1303.83     64.79 o 
   5   4  16       10.84       13.79      5.84 o 
   6   4  16      501.31      428.78     63.64 o 
   7   4  16      257.53      247.96     15.38 o 
   8   4  16      260.85      265.14     19.04 o 
   9   4  16      240.67      255.73     21.93 o 
  10   4  16      755.57      709.13     26.29 o 
  11   4  16       90.81       74.17      9.58 o 
  12   4  16      158.73      142.73     15.64 o 
   1   5  16       80.59       88.18     11.08 o 
   2   5  16      695.37      659.13     21.13 o 
   3   5  16      915.24      903.86     42.58 o 
   4   5  16     4836.88     4790.76    149.43 o 
   5   5  16     1181.65     1106.55     55.58 o 
   6   5  16     1088.95     1054.96     49.79 o 
   7   5  16        0.47       19.30      5.43 o 
   8   5  16      946.85      918.93     40.05 o 
   9   5  16       47.77       40.24     11.79 o 
  10   5  16     2348.28     2246.76     98.59 o 
  11   5  16      751.56      766.05     38.14 o 
   0   6  16    11714.15    12126.36    213.24 o 
   1   6  16      690.01      666.08     17.78 o 
   2   6  16     4876.35     4908.20     66.45 o 
   3   6  16      220.28      215.20     11.95 o 
   4   6  16     5537.65     5714.19    100.16 o 
   5   6  16     1936.83     1978.19     58.10 o 
   6   6  16      711.58      661.39     31.55 o 
   7   6  16     1026.29     1061.91     53.91 o 
   8   6  16      145.79      146.73     11.32 o 
   9   6  16     1720.88     1678.64     49.99 o 
   1   7  16       45.67       74.08     11.37 o 
   2   7  16      809.54      773.65     37.08 o 
   3   7  16      279.21      224.60     18.82 o 
   4   7  16      456.41      412.43     29.02 o 
   5   7  16        1.76       15.61      6.05 o 
   6   7  16      621.35      578.62     32.49 o 
   1   1  17    47692.29    40454.01   1032.50 o 
   2   1  17     1740.58     1539.13     61.71 o 
   3   1  17    20930.43    20320.58    168.78 o 
   4   1  17      947.72      930.88     27.11 o 
   5   1  17     8598.45     8509.60    100.91 o 
   6   1  17     6620.27     6597.65     68.14 o 
   7   1  17      180.95      172.36      8.53 o 
   8   1  17     1700.48     1678.98     36.77 o 
   9   1  17      828.31      810.03     37.57 o 
  10   1  17      861.60      885.66     28.53 o 
  11   1  17     1598.28     1643.76     28.56 o 
  12   1  17      765.11      703.97     28.09 o 
  13   1  17     6048.93     6224.44    107.17 o 
  14   1  17      354.40      311.07     28.51 o 
   0   2  17     2944.59     2831.95     45.35 o 
   1   2  17    10645.44    10683.46     91.06 o 
   2   2  17     5930.77     6013.83     82.58 o 
   3   2  17     5611.63     5351.86    105.18 o 
   4   2  17      122.24      114.79      7.29 o 
   5   2  17    19671.56    20041.58    329.22 o 
   6   2  17      796.49      791.90     22.89 o 
   7   2  17     3830.47     3894.88     56.46 o 
   8   2  17       79.68       93.52      7.32 o 
   9   2  17    19175.21    19294.35    325.46 o 
  10   2  17      359.24      389.47     13.43 o 
  11   2  17     3010.90     3040.69     43.08 o 
  12   2  17      322.90      342.58     16.38 o 
  13   2  17     1248.74     1230.63     32.81 o 
  14   2  17      719.70      656.68     34.78 o 
   1   3  17        0.16       22.89      7.61 o 
   2   3  17        4.00       14.35      3.85 o 
   3   3  17       15.69       32.11      5.70 o 
   4   3  17       38.06       39.78      7.79 o 
   5   3  17       18.83       22.68      6.45 o 
   6   3  17      159.03      157.79     16.17 o 
   7   3  17      427.31      427.08     15.84 o 
   8   3  17      147.44      180.21     28.55 o 
   9   3  17        0.53       24.22      6.95 o 
  10   3  17       13.24       48.35      8.35 o 
  11   3  17        1.06       23.36      8.47 o 
  12   3  17        2.35       22.79      7.96 o 
  13   3  17       64.97       74.23     17.67 o 
   0   4  17     2831.13     2906.22     97.58 o 
   1   4  17     2055.07     2047.18     43.29 o 
   2   4  17     1698.85     1724.92     38.72 o 
   3   4  17     4927.65     4914.82    152.54 o 
   4   4  17       13.42       23.97      7.29 o 
   5   4  17     5294.59     5268.03     97.73 o 
   6   4  17       45.93       39.61      5.91 o 
   7   4  17     9249.51     9243.47    251.05 o 
   8   4  17      235.18      264.33     11.11 o 
   9   4  17     4071.88     4105.63     79.53 o 
  10   4  17      227.26      212.99     10.65 o 
  11   4  17     2723.67     2848.62     75.56 o 
  12   4  17      284.65      281.39     15.68 o 
   1   5  17     7872.24     8022.32     83.15 o 
   2   5  17      227.21      252.83     11.08 o 
   3   5  17     7967.79     7817.83    132.23 o 
   4   5  17     1457.04     1454.11     46.71 o 
   5   5  17     2916.88     2870.48     90.24 o 
   6   5  17      230.67      214.92     22.10 o 
   7   5  17     1032.12      969.23     31.28 o 
   8   5  17     1071.07     1195.26     68.64 o 
   9   5  17     1675.76     1618.06     49.06 o 
  10   5  17      642.61      699.94     58.36 o 
  11   5  17      683.45      684.87     22.77 o 
   0   6  17        1.04       20.54     18.32 o 
   1   6  17        1.96       23.10      5.05 o 
   2   6  17        0.35       20.68      6.64 o 
   3   6  17      495.82      469.86     19.44 o 
   4   6  17       26.44       27.36      8.12 o 
   5   6  17       25.81       45.11      8.95 o 
   6   6  17       15.95       34.65     11.70 o 
   7   6  17      113.97      108.35     19.00 o 
   8   6  17       48.37       46.83      7.36 o 
   9   6  17       81.33       85.32     18.58 o 
   1   7  17     4961.46     4777.77    122.38 o 
   2   7  17       29.88       33.58      7.89 o 
   3   7  17     3643.82     3551.68    129.29 o 
   4   7  17      247.67      242.99     17.49 o 
   5   7  17      847.21      892.05     36.25 o 
   6   7  17      628.92      598.46     31.65 o 
   0   0  18    27270.57    26146.46    747.35 o 
   1   0  18     9336.55     9230.27     74.26 o 
   2   0  18     3074.56     2826.31     47.05 o 
   3   0  18     4526.13     4317.26     61.31 o 
   4   0  18     2052.72     1718.83     24.43 o 
   5   0  18    25117.91    25409.58    523.53 o 
   6   0  18      427.83      438.21     12.03 o 
   7   0  18    23846.38    22646.12    991.47 o 
   8   0  18       97.13       99.86     13.13 o 
   9   0  18    21418.30    21446.77    363.52 o 
  10   0  18       14.62       31.17      5.33 o 
  11   0  18     9850.69     9894.49    321.72 o 
  12   0  18      734.51      836.15     40.05 o 
  13   0  18     1593.58     1627.74     54.36 o 
  14   0  18     1039.65      862.01     64.86 o 
   1   1  18    24780.28    22965.26    356.17 o 
   2   1  18     3062.79     3001.04     59.29 o 
   3   1  18     2382.50     2360.21     36.40 o 
   4   1  18       54.69       63.45      6.29 o 
   5   1  18     2695.78     2735.23     66.12 o 
   6   1  18      148.83      156.29      8.39 o 
   7   1  18     1105.31     1063.10     22.42 o 
   8   1  18     1057.85     1025.28     34.04 o 
   9   1  18        6.72       17.93      5.29 o 
  10   1  18     1151.32     1166.52     32.33 o 
  11   1  18     1608.00     1579.88     53.11 o 
  12   1  18      211.81      199.66      9.25 o 
  13   1  18      915.51      988.44     27.94 o 
  14   1  18       18.18       41.61      9.14 o 
   0   2  18       33.31       28.98     16.83 o 
   1   2  18      689.07      575.92     19.40 o 
   2   2  18      356.82      373.74     17.37 o 
   3   2  18     1524.03     1433.55     34.97 o 
   4   2  18     2130.94     2249.11     53.41 o 
   5   2  18     1553.37     1332.60     61.28 o 
   6   2  18      340.78      357.40     14.92 o 
   7   2  18    13599.74    13702.43    227.85 o 
   8   2  18      963.24      924.60     24.24 o 
   9   2  18      997.69     1041.01     41.23 o 
  10   2  18      351.38      352.99     14.35 o 
  11   2  18     1637.63     1604.14     26.56 o 
  12   2  18       34.03       36.49      7.22 o 
  13   2  18      143.35      138.70     11.39 o 
   1   3  18    13121.15    13006.27    211.33 o 
   2   3  18     2512.09     2394.37     42.75 o 
   3   3  18     6636.62     6762.25     84.55 o 
   4   3  18     8079.78     7914.57    146.84 o 
   5   3  18    10775.43    10893.96    219.76 o 
   6   3  18     3373.20     3339.52     55.08 o 
   7   3  18     1772.22     1685.33     46.66 o 
   8   3  18     5734.55     5787.49     78.52 o 
   9   3  18     1519.53     1574.07     36.60 o 
  10   3  18     1556.12     1555.41     35.17 o 
  11   3  18     3082.62     3205.52     73.74 o 
  12   3  18     1691.76     1641.92     36.93 o 
  13   3  18     5554.52     5720.90    103.27 o 
   0   4  18       81.35       82.50      8.25 o 
   1   4  18       66.41       62.93      4.51 o 
   2   4  18      108.59      132.09     12.25 o 
   3   4  18     4168.89     4023.60    103.48 o 
   4   4  18      593.29      663.86     30.76 o 
   5   4  18     1038.30      908.34     56.13 o 
   6   4  18       34.75       44.95      6.39 o 
   7   4  18     2583.80     2507.51    119.31 o 
   8   4  18       18.62       33.99      6.18 o 
   9   4  18     3244.76     3168.26     88.13 o 
  10   4  18      546.83      493.86     22.13 o 
  11   4  18      313.98      283.99     18.73 o 
  12   4  18       17.94       22.71      6.67 o 
   1   5  18     4721.89     4791.36     69.47 o 
   2   5  18      386.26      390.53     14.36 o 
   3   5  18     1124.15     1091.53     65.86 o 
   4   5  18      613.95      531.29     43.89 o 
   5   5  18      434.84      404.05     19.95 o 
   6   5  18      214.53      232.88     20.51 o 
   7   5  18      272.40      259.73     23.02 o 
   8   5  18      131.56      125.39     11.07 o 
   9   5  18      357.44      327.86     18.78 o 
  10   5  18      621.13      571.12     35.20 o 
   0   6  18     1262.46     1219.96     56.00 o 
   1   6  18     1299.24     1270.94     46.37 o 
   2   6  18     1045.04      981.96     35.70 o 
   3   6  18     2293.31     2280.74     38.52 o 
   4   6  18     2009.73     1891.17     49.43 o 
   5   6  18     3824.50     3995.78     88.99 o 
   6   6  18       11.49       27.97      5.55 o 
   7   6  18     6315.64     6698.21    177.34 o 
   8   6  18        2.61       38.71      7.14 o 
   1   7  18     2723.13     2686.72     77.41 o 
   2   7  18       52.98       39.32      6.03 o 
   3   7  18      850.27      763.16     39.60 o 
   4   7  18        0.22       13.16      3.90 o 
   5   7  18       52.47       54.40      9.29 o 
   1   1  19     4748.72     4392.15    268.97 o 
   2   1  19     3001.81     2824.95     34.23 o 
   3   1  19      809.86      689.34     28.34 o 
   4   1  19     9495.66     9298.42     74.23 o 
   5   1  19        1.34       13.52      5.24 o 
   6   1  19     8844.07     8711.74    104.14 o 
   7   1  19     1243.05     1236.64     28.52 o 
   8   1  19    19600.77    20202.13    229.15 o 
   9   1  19      197.96      208.56      9.00 o 
  10   1  19     8512.13     8553.86    105.20 o 
  11   1  19      501.32      484.97     16.67 o 
  12   1  19     1184.45     1240.26     29.77 o 
  13   1  19      445.26      432.19     24.65 o 
   0   2  19    24457.21    23335.29    192.08 o 
   1   2  19      460.90      441.69     15.75 o 
   2   2  19    24128.44    23451.74    326.98 o 
   3   2  19      128.90      136.89      9.90 o 
   4   2  19     7725.22     7621.79    141.49 o 
   5   2  19     2500.86     2590.90     67.44 o 
   6   2  19     5690.93     5820.70     84.53 o 
   7   2  19     1873.06     1913.19     50.08 o 
   8   2  19       18.03       24.46      5.76 o 
   9   2  19     2019.83     2034.91     52.18 o 
  10   2  19     2943.83     3031.04     56.65 o 
  11   2  19       61.99      100.56     19.25 o 
  12   2  19     3154.36     3105.76     56.42 o 
  13   2  19      227.14      262.66     39.75 o 
   1   3  19      135.26      167.00     14.25 o 
   2   3  19     1359.51     1304.71     30.98 o 
   3   3  19      666.28      628.14     32.07 o 
   4   3  19      309.01      313.14     16.36 o 
   5   3  19     2007.99     1905.15     78.95 o 
   6   3  19      245.52      265.00     26.47 o 
   7   3  19      139.35      143.84     13.35 o 
   8   3  19        0.19       40.35     20.49 o 
   9   3  19      111.12       90.35     12.56 o 
  10   3  19       15.82       38.31      6.83 o 
  11   3  19        9.60       18.79      4.92 o 
  12   3  19       62.42       85.90     12.67 o 
   0   4  19    11261.30    11488.34    135.62 o 
   1   4  19      245.34      245.43      8.69 o 
   2   4  19    12406.18    12448.88    163.09 o 
   3   4  19       21.56       36.67      6.26 o 
   4   4  19    15827.59    15700.79    350.87 o 
   5   4  19     1555.23     1574.71     40.38 o 
   6   4  19      704.12      681.89     23.43 o 
   7   4  19      316.90      355.14     23.15 o 
   8   4  19        3.37       18.31      4.58 o 
   9   4  19      480.19      473.11     23.54 o 
  10   4  19     2533.44     2466.39     73.08 o 
  11   4  19      390.85      336.80     21.19 o 
   1   5  19     1508.95     1509.16     40.20 o 
   2   5  19     1112.86     1118.56     31.21 o 
   3   5  19      345.62      359.58     15.53 o 
   4   5  19     4190.26     3935.66    136.07 o 
   5   5  19        0.76       22.32      7.37 o 
   6   5  19     7399.53     7616.66    243.75 o 
   7   5  19      421.50      395.69     27.40 o 
   8   5  19     3797.05     3750.44     62.07 o 
   9   5  19       36.35       30.39      6.44 o 
  10   5  19     3238.99     3245.64    113.68 o 
   0   6  19      119.86      132.04     16.43 o 
   1   6  19       72.19       74.20      7.75 o 
   2   6  19       31.69       63.06      8.09 o 
   3   6  19       66.86       61.09      7.90 o 
   4   6  19       88.31       92.44     17.01 o 
   5   6  19       80.35       76.31     12.03 o 
   6   6  19       65.78       70.77      8.42 o 
   7   6  19       20.22       16.81     12.08 o 
   8   6  19        1.74       20.85      8.57 o 
   1   7  19      203.77      156.35     34.85 o 
   2   7  19      584.54      604.08     28.78 o 
   3   7  19      259.55      247.74     14.05 o 
   4   7  19     1688.16     1590.82     55.22 o 
   0   0  20    30710.72    28761.41   7043.73 o 
   1   0  20     3254.00     3236.53     51.03 o 
   2   0  20    13458.46    12693.75    107.97 o 
   3   0  20     3476.57     3220.20     78.86 o 
   4   0  20     6674.55     6293.83     77.53 o 
   5   0  20     6423.56     6134.33     67.52 o 
   6   0  20      110.63      128.28      9.14 o 
   7   0  20     1126.25     1163.09     37.10 o 
   8   0  20     3430.14     3300.21     81.80 o 
   9   0  20     3803.11     3680.74     93.24 o 
  10   0  20     7771.24     7816.41    141.41 o 
  11   0  20     4083.72     4318.35     71.69 o 
  12   0  20     2399.98     2337.90     56.10 o 
  13   0  20      145.37      107.43     14.24 o 
   1   1  20     1067.59     1056.50     93.58 o 
   2   1  20     2653.39     2531.24     32.35 o 
   3   1  20     1806.27     1744.32     51.63 o 
   4   1  20     9606.71     9645.76    119.28 o 
   5   1  20      156.13      175.64     10.03 o 
   6   1  20     2348.91     2385.88     70.51 o 
   7   1  20       21.13       31.03      2.88 o 
   8   1  20     5922.13     6175.35     76.99 o 
   9   1  20      106.79      115.23      8.25 o 
  10   1  20     1103.59      998.23     26.87 o 
  11   1  20      161.42      161.68      7.87 o 
  12   1  20     1403.96     1504.22     30.31 o 
  13   1  20      332.97      318.26     19.54 o 
   0   2  20    12241.36    11404.57    118.50 o 
   1   2  20       95.36      111.75      7.54 o 
   2   2  20    10484.83    10044.66    189.20 o 
   3   2  20      568.04      515.67     23.12 o 
   4   2  20     1161.84     1172.11     31.39 o 
   5   2  20     1410.03     1454.31     69.89 o 
   6   2  20        1.34       10.85      5.28 o 
   7   2  20     3397.40     3244.18     99.79 o 
   8   2  20        5.61       26.80      5.37 o 
   9   2  20     3189.75     3135.90     52.76 o 
  10   2  20      631.25      636.53     30.40 o 
  11   2  20      302.48      257.23     13.45 o 
  12   2  20      505.87      502.54     31.40 o 
  13   2  20      137.50      144.17      9.81 o 
   1   3  20     1576.15     1460.59     31.43 o 
   2   3  20     1749.86     1764.32     37.41 o 
   3   3  20     5895.56     6067.55     57.98 o 
   4   3  20     9229.83     8989.20    137.71 o 
   5   3  20     3445.98     3348.74     62.54 o 
   6   3  20    10054.51    10608.53    188.21 o 
   7   3  20        0.58       29.02      7.48 o 
   8   3  20    13550.60    13754.73    257.77 o 
   9   3  20      967.95      886.88     48.31 o 
  10   3  20     7279.45     7813.71    107.40 o 
  11   3  20      791.22      757.57     36.64 o 
  12   3  20     2761.26     2720.55     77.90 o 
   0   4  20    13427.40    13726.00    326.72 o 
   1   4  20       29.70       30.67      5.91 o 
   2   4  20     1164.39     1162.22     40.21 o 
   3   4  20        1.29       11.34      5.24 o 
   4   4  20     4477.90     4572.07    108.47 o 
   5   4  20     1005.00      864.00     57.46 o 
   6   4  20      200.59      195.90     15.00 o 
   7   4  20     1468.16     1480.25     52.96 o 
   8   4  20      146.22      174.28     13.06 o 
   9   4  20      763.99      735.44     26.92 o 
  10   4  20      696.48      706.10     33.02 o 
  11   4  20      431.84      363.02     42.29 o 
   1   5  20      915.71      879.40     35.59 o 
   2   5  20      549.64      557.70     18.00 o 
   3   5  20       42.44       47.32      8.34 o 
   4   5  20     3977.65     3972.61     95.33 o 
   5   5  20      456.69      395.26     21.58 o 
   6   5  20     2343.96     2394.57    110.41 o 
   7   5  20      251.28      201.56     10.02 o 
   8   5  20      795.92      829.25     59.09 o 
   9   5  20        9.75       30.57      7.40 o 
  10   5  20      446.64      432.53     29.78 o 
   0   6  20     4963.43     4717.41     88.45 o 
   1   6  20      254.82      232.28     17.67 o 
   2   6  20     3397.84     3428.93     54.14 o 
   3   6  20      976.64      927.66     42.91 o 
   4   6  20     2151.75     2166.87     77.06 o 
   5   6  20     1261.00     1187.44     37.05 o 
   6   6  20      592.21      602.27     17.01 o 
   7   6  20      726.25      799.45     35.77 o 
   1   7  20      292.34      262.74     39.30 o 
   2   7  20      284.62      250.08     19.75 o 
   3   7  20       72.58       65.37      7.29 o 
   4   7  20      599.81      496.95     35.95 o 
   1   1  21    33618.12    30799.38    335.39 o 
   2   1  21      183.90      181.40     13.53 o 
   3   1  21    13659.71    13027.53    118.03 o 
   4   1  21      284.69      287.83     19.42 o 
   5   1  21     6198.85     5928.14     82.49 o 
   6   1  21     4279.12     4273.25     83.56 o 
   7   1  21      258.96      263.88     12.92 o 
   8   1  21      830.35      815.19     21.73 o 
   9   1  21      547.11      526.80     16.40 o 
  10   1  21      348.83      351.92     20.75 o 
  11   1  21     1769.01     1978.16     96.52 o 
  12   1  21       55.05       66.12      8.86 o 
  13   1  21     5187.46     5231.84    110.52 o 
   0   2  21     2576.66     2295.06     60.55 o 
   1   2  21     2727.72     2639.75     51.54 o 
   2   2  21     1701.67     1552.29    101.26 o 
   3   2  21     5511.55     5367.78     79.44 o 
   4   2  21       13.47       26.10      8.33 o 
   5   2  21     7846.97     7850.82    227.56 o 
   6   2  21      679.58      671.42     19.53 o 
   7   2  21    13881.94    14097.39    258.67 o 
   8   2  21      350.80      362.62     11.59 o 
   9   2  21     5023.33     5092.05     85.16 o 
  10   2  21      604.67      591.25     20.89 o 
  11   2  21     4876.00     5156.27     83.02 o 
  12   2  21      305.63      276.78     17.87 o 
   1   3  21      310.54      320.54     22.30 o 
   2   3  21       15.89       38.63      5.76 o 
   3   3  21       29.22       40.85      9.85 o 
   4   3  21      207.97      210.47     13.80 o 
   5   3  21      158.97      183.20     19.65 o 
   6   3  21      402.89      356.60     16.38 o 
   7   3  21      681.56      636.30     20.05 o 
   8   3  21        8.36       38.47     15.86 o 
   9   3  21       80.80       77.38     10.55 o 
  10   3  21       68.09       75.47     12.92 o 
  11   3  21        0.39       20.43      7.91 o 
  12   3  21       44.74       42.30      7.12 o 
   0   4  21     2407.92     2200.36    126.84 o 
   1   4  21     1570.07     1546.91     37.73 o 
   2   4  21      284.25      267.09     18.80 o 
   3   4  21     2204.97     2214.41     49.45 o 
   4   4  21       50.50       44.28      7.14 o 
   5   4  21    11580.31    11536.44    313.75 o 
   6   4  21      653.43      745.80     22.93 o 
   7   4  21     4909.79     4987.31    163.73 o 
   8   4  21        3.10       32.18      7.39 o 
   9   4  21     4518.09     4537.63    122.25 o 
  10   4  21      113.49      129.02      9.91 o 
  11   4  21     2225.57     2150.59     45.26 o 
   1   5  21     8995.38     9120.04    119.21 o 
   2   5  21      340.45      336.99     12.07 o 
   3   5  21     7093.60     7188.78    135.90 o 
   4   5  21      442.21      378.33     16.59 o 
   5   5  21     2932.38     3094.86     64.81 o 
   6   5  21      446.65      370.61     20.54 o 
   7   5  21       20.47       41.20      8.96 o 
   8   5  21      645.66      649.22     30.62 o 
   9   5  21      105.34      103.37     13.07 o 
   0   6  21      126.73      135.07     20.42 o 
   1   6  21        4.26       24.50      5.39 o 
   2   6  21       23.41        6.56      8.66 o 
   3   6  21      159.76      139.26     10.45 o 
   4   6  21       24.43       32.49      8.22 o 
   5   6  21      181.99      173.18     29.27 o 
   6   6  21        5.09       25.05      6.90 o 
   7   6  21       74.97       80.81     13.56 o 
   1   7  21     3726.60     3666.20     89.38 o 
   2   7  21       47.36       34.56     11.04 o 
   3   7  21     1943.23     1810.50     60.50 o 
   0   0  22     3220.19     3223.53    425.73 o 
   1   0  22      113.61      128.34      8.17 o 
   2   0  22     4801.06     4649.94     50.01 o 
   3   0  22      981.77      894.16     24.85 o 
   4   0  22     5257.68     4739.23     73.16 o 
   5   0  22     6100.37     6130.89    156.33 o 
   6   0  22        2.87       28.01     11.65 o 
   7   0  22    34709.61    34536.88    580.73 o 
   8   0  22     1189.68     1224.92     89.85 o 
   9   0  22    11242.49    11927.01    210.03 o 
  10   0  22      184.21      174.46     16.28 o 
  11   0  22     5669.98     5777.32    110.92 o 
  12   0  22     1768.64     1640.68     74.86 o 
  13   0  22     1578.41     1583.69     50.04 o 
   1   1  22     3674.59     4113.61    286.34 o 
   2   1  22      361.25      294.19      8.77 o 
   3   1  22     2150.67     1850.14    127.55 o 
   4   1  22     3744.62     3418.27    114.01 o 
   5   1  22      382.98      332.00     18.70 o 
   6   1  22     3168.67     2886.29    106.66 o 
   7   1  22     1216.28     1208.81     27.67 o 
   8   1  22      278.24      290.63     16.72 o 
   9   1  22     1732.55     1799.38     24.79 o 
  10   1  22     1805.11     1770.57     30.28 o 
  11   1  22      317.91      313.12     34.23 o 
  12   1  22      339.60      323.21     18.34 o 
  13   1  22      543.08      498.18     16.08 o 
   0   2  22      289.53      321.08     38.14 o 
   1   2  22     2486.68     2449.26     66.44 o 
   2   2  22     3723.35     3565.24    152.32 o 
   3   2  22      567.40      526.48     19.51 o 
   4   2  22      514.89      469.96     51.25 o 
   5   2  22    10235.75    10105.46    222.51 o 
   6   2  22     1996.34     1892.91     44.71 o 
   7   2  22     2905.50     3026.89     99.64 o 
   8   2  22       89.12      104.09      8.23 o 
   9   2  22     1558.80     1621.62     47.06 o 
  10   2  22      220.65      206.10     15.63 o 
  11   2  22     1270.34     1331.88     53.57 o 
  12   2  22      295.91      283.41     17.44 o 
   1   3  22    16238.22    16666.78    128.62 o 
   2   3  22      198.61      225.93     12.72 o 
   3   3  22     5844.12     5949.47     84.87 o 
   4   3  22     2144.68     2202.70     45.31 o 
   5   3  22     4288.98     4369.29     85.43 o 
   6   3  22     2950.44     2767.24     79.46 o 
   7   3  22      210.50      195.60      8.84 o 
   8   3  22     3818.82     3925.90     85.12 o 
   9   3  22       40.47       58.34      6.71 o 
  10   3  22     2235.66     2225.80     61.20 o 
  11   3  22     4264.89     4462.32    103.61 o 
   0   4  22        2.13       13.53     20.86 o 
   1   4  22     1654.38     1703.75     36.52 o 
   2   4  22     2511.16     2514.68     73.23 o 
   3   4  22     2347.96     2356.38     37.20 o 
   4   4  22      576.00      546.43     17.56 o 
   5   4  22     3680.35     3649.88    176.80 o 
   6   4  22      376.09      342.51     21.55 o 
   7   4  22     1022.75     1021.22     41.71 o 
   8   4  22       51.59       56.79      9.69 o 
   9   4  22     1287.62     1270.02     67.34 o 
  10   4  22       26.94       32.55      6.69 o 
   1   5  22      683.98      622.73     84.74 o 
   2   5  22     1223.42     1230.03     30.49 o 
   3   5  22      890.82      819.54     46.34 o 
   4   5  22      543.98      472.01     42.20 o 
   5   5  22      231.09      192.46     15.76 o 
   6   5  22      664.14      581.42     28.75 o 
   7   5  22       37.76       40.52      7.63 o 
   8   5  22     1105.26     1060.87     66.13 o 
   9   5  22      613.69      519.41     16.99 o 
   0   6  22     1160.98     1145.20     36.30 o 
   1   6  22       38.69      140.84     44.96 o 
   2   6  22     1930.78     1790.55     44.69 o 
   3   6  22      691.24      627.42     30.71 o 
   4   6  22      133.64      139.98     19.29 o 
   5   6  22     3602.95     3509.29     88.96 o 
   6   6  22      154.39      161.34      9.54 o 
   1   7  22      841.10      688.43     53.60 o 
   1   1  23     2201.41     2044.09     64.00 o 
   2   1  23      110.01      120.40      7.52 o 
   3   1  23     1692.26     1473.95     30.19 o 
   4   1  23    14305.19    13778.23    283.79 o 
   5   1  23     1526.26     1475.15     37.69 o 
   6   1  23    11244.97    11373.68    162.40 o 
   7   1  23     1560.33     1538.94     35.64 o 
   8   1  23    10232.22    10319.85    210.45 o 
   9   1  23       35.11       37.76      4.80 o 
  10   1  23     5588.55     5779.03     66.20 o 
  11   1  23       46.19       45.03      7.75 o 
  12   1  23     1650.23     1656.03     39.44 o 
   0   2  23    17651.65    16047.33    192.37 o 
   1   2  23     1417.44     1386.84     32.15 o 
   2   2  23    17698.18    17177.15    154.30 o 
   3   2  23      106.94       91.14      6.55 o 
   4   2  23    13503.16    13610.82    130.61 o 
   5   2  23     2178.85     2237.09     60.56 o 
   6   2  23      724.29      709.84     25.07 o 
   7   2  23        3.85       25.46      6.62 o 
   8   2  23       10.92       42.66     10.24 o 
   9   2  23      923.53      871.86     33.94 o 
  10   2  23     1219.21     1178.88     23.46 o 
  11   2  23        9.46       30.69      6.80 o 
  12   2  23     3419.91     3533.14     76.83 o 
   1   3  23       22.85       -7.16     13.66 o 
   2   3  23      301.86      301.29     10.40 o 
   3   3  23       10.44       16.13     13.21 o 
   4   3  23      100.55       99.43     15.09 o 
   5   3  23      123.68      121.11      9.06 o 
   6   3  23       75.93       80.34     15.21 o 
   7   3  23       89.89      109.31      9.73 o 
   8   3  23       61.04       76.78     11.50 o 
   9   3  23       62.36       69.15     12.52 o 
  10   3  23        6.22       27.28      7.97 o 
  11   3  23        0.85       15.62      5.18 o 
   0   4  23    10559.87    10728.89    242.46 o 
   1   4  23        0.04       18.29      6.42 o 
   2   4  23    11807.97    12073.06    192.72 o 
   3   4  23      133.29      116.02      8.96 o 
   4   4  23     2529.27     2522.54     51.63 o 
   5   4  23      662.22      664.08     31.70 o 
   6   4  23     1145.39     1173.00     32.34 o 
   7   4  23      119.51      119.09     11.10 o 
   8   4  23      377.61      383.04     17.41 o 
   9   4  23       75.93       74.55     14.06 o 
  10   4  23     2023.01     2123.02     60.77 o 
   1   5  23      928.45      894.33     35.99 o 
   2   5  23     1209.67     1125.13     43.40 o 
   3   5  23       56.55       50.77      6.46 o 
   4   5  23     2985.69     3133.29     89.08 o 
   5   5  23      302.88      332.72     23.24 o 
   6   5  23     3361.06     3488.38     63.12 o 
   7   5  23       32.27       35.11      5.98 o 
   8   5  23     4695.75     4775.67    174.72 o 
   0   6  23       25.45       48.63     15.18 o 
   1   6  23      220.33      214.81     14.86 o 
   2   6  23      159.00      123.83     23.12 o 
   3   6  23      101.12       99.98      9.88 o 
   4   6  23        9.77       18.98      7.80 o 
   5   6  23       19.82       20.26      5.01 o 
   6   6  23       27.72       24.85      7.64 o 
   0   0  24    12291.40    12105.92    289.39 o 
   1   0  24      488.27      483.83     26.45 o 
   2   0  24    17257.35    16830.07    200.05 o 
   3   0  24     1172.48     1121.87     35.77 o 
   4   0  24     5633.57     5437.03    168.42 o 
   5   0  24    10282.64     9693.46    357.82 o 
   6   0  24     4674.83     4635.95     62.21 o 
   7   0  24     6904.24     6846.71    167.07 o 
   8   0  24       67.33       51.50      9.06 o 
   9   0  24     4090.94     4189.50     87.25 o 
  10   0  24     1200.80     1212.69     32.33 o 
  11   0  24     2711.10     2715.62     83.81 o 
  12   0  24     3428.73     3363.38     96.57 o 
   1   1  24     2008.84     1813.10    126.95 o 
   2   1  24       12.61       32.45      6.13 o 
   3   1  24     1711.06     1821.93     64.87 o 
   4   1  24     3463.56     3247.08    140.43 o 
   5   1  24     1482.71     1387.34     77.52 o 
   6   1  24     4211.14     4045.41    106.86 o 
   7   1  24      150.71      110.94     12.72 o 
   8   1  24     3391.35     3243.92     90.16 o 
   9   1  24      286.44      261.69     24.18 o 
  10   1  24      307.25      331.96     20.71 o 
  11   1  24      107.20      109.83     10.89 o 
  12   1  24      305.61      262.38     16.48 o 
   0   2  24     8257.77     8051.52    206.38 o 
   1   2  24      119.82      164.43      9.77 o 
   2   2  24     2541.74     2673.33    107.87 o 
   3   2  24     2730.77     2681.50     38.65 o 
   4   2  24        8.63       29.01      9.22 o 
   5   2  24     1069.61     1109.46     67.40 o 
   6   2  24     1098.04     1039.10     30.74 o 
   7   2  24      190.58      182.26     28.99 o 
   8   2  24       86.00       74.55      6.90 o 
   9   2  24      131.56      140.19      9.26 o 
  10   2  24      481.97      458.93     20.60 o 
  11   2  24      601.87      563.65     45.16 o 
   1   3  24     4692.68     4543.47     51.11 o 
   2   3  24     2256.66     2293.18     39.06 o 
   3   3  24     3565.74     3608.86     65.05 o 
   4   3  24     6658.39     6855.23    105.37 o 
   5   3  24      398.13      351.01     13.85 o 
   6   3  24    11176.53    11106.27    311.29 o 
   7   3  24        8.96       27.70      5.16 o 
   8   3  24     5794.32     6103.57    161.51 o 
   9   3  24        3.60       28.36      6.94 o 
  10   3  24     6260.58     6423.68    105.79 o 
  11   3  24      380.77      356.30     21.60 o 
   0   4  24     5960.41     5532.81    288.35 o 
   1   4  24        9.55       24.16      5.01 o 
   2   4  24     1014.50      936.30     94.88 o 
   3   4  24      281.34      271.54     14.89 o 
   4   4  24      741.44      691.62     22.14 o 
   5   4  24      759.16      723.90     38.94 o 
   6   4  24        9.56       31.14      4.98 o 
   7   4  24      279.97      234.34     37.76 o 
   8   4  24       56.57       67.27     10.04 o 
   9   4  24      105.80       92.03     15.81 o 
  10   4  24       18.99       16.47      5.20 o 
   1   5  24     1552.52     1463.90     68.29 o 
   2   5  24      248.98      210.77     13.04 o 
   3   5  24      479.50      398.33     48.90 o 
   4   5  24      667.33      639.86     31.98 o 
   5   5  24       93.07       96.37     11.21 o 
   6   5  24     2021.70     1897.73     59.13 o 
   7   5  24        8.31       33.03      6.93 o 
   8   5  24      687.30      642.15     42.37 o 
   0   6  24     2651.29     2549.02    119.46 o 
   1   6  24       16.04       22.72      6.19 o 
   2   6  24     3477.29     3483.43     62.98 o 
   3   6  24      526.39      470.95     27.56 o 
   4   6  24     1811.83     1886.59     59.74 o 
   5   6  24     1184.55     1227.21     69.88 o 
   1   1  25    19391.96    18756.26    249.73 o 
   2   1  25       12.64       16.19      3.08 o 
   3   1  25    10912.97    10517.51    209.69 o 
   4   1  25      291.37      272.95     14.20 o 
   5   1  25     7159.93     6955.69    175.69 o 
   6   1  25     1521.23     1511.81     72.88 o 
   7   1  25       17.45       33.87      5.34 o 
   8   1  25      254.72      246.30     13.44 o 
   9   1  25      150.83      171.54      9.00 o 
  10   1  25       64.23       92.56     10.99 o 
  11   1  25     2724.81     2891.46     52.74 o 
  12   1  25       45.15       62.74      8.60 o 
   0   2  25     2688.45     2553.61    265.85 o 
   1   2  25        5.36       23.01      4.31 o 
   2   2  25        6.65       19.50      7.00 o 
   3   2  25     2532.74     2429.31     51.27 o 
   4   2  25      487.17      461.34     12.16 o 
   5   2  25    12532.17    12479.25    200.16 o 
   6   2  25      479.87      465.19     20.99 o 
   7   2  25    12293.58    12192.03    315.98 o 
   8   2  25       21.67       40.08      6.56 o 
   9   2  25     3208.16     3252.36     65.11 o 
  10   2  25       49.02       57.66      8.13 o 
  11   2  25     3834.21     3816.05     82.27 o 
   1   3  25      164.11      207.24     25.01 o 
   2   3  25        3.25       14.59      6.26 o 
   3   3  25      421.57      349.29     35.13 o 
   4   3  25      488.08      459.27    110.25 o 
   5   3  25       92.89      105.69      8.60 o 
   6   3  25       89.34       61.79     14.51 o 
   7   3  25      429.10      415.44     23.34 o 
   8   3  25      162.43      144.91     15.80 o 
   9   3  25      162.08      152.79     10.96 o 
  10   3  25        1.21       12.62     11.54 o 
   0   4  25       31.55       12.13     18.03 o 
   1   4  25      208.64      213.46     10.90 o 
   2   4  25      310.44      300.20     22.76 o 
   3   4  25     3396.74     3388.64     44.48 o 
   4   4  25      247.18      233.01     14.09 o 
   5   4  25     2101.34     2164.12     39.07 o 
   6   4  25       71.25       93.06      9.88 o 
   7   4  25     9334.02     9625.49    229.66 o 
   8   4  25      154.44      144.65      9.66 o 
   9   4  25     2188.45     2245.56     81.95 o 
   1   5  25     7874.11     7727.48    103.12 o 
   2   5  25        5.12       30.12      6.83 o 
   3   5  25     3130.06     3123.77     59.55 o 
   4   5  25      260.45      215.98     12.87 o 
   5   5  25     1196.31     1168.33     36.87 o 
   6   5  25       31.06       47.56      6.36 o 
   7   5  25      195.83      193.63     14.31 o 
   0   6  25        8.62        9.81     44.63 o 
   1   6  25      545.04      446.18     25.42 o 
   2   6  25       61.23       50.29     11.91 o 
   3   6  25      502.27      439.94     25.98 o 
   4   6  25        0.04        9.69      6.95 o 
   0   0  26       98.83      147.71     10.62 o 
   1   0  26        6.96       16.81      3.90 o 
   2   0  26    15119.28    15196.52    214.58 o 
   3   0  26     1334.57     1293.39     40.92 o 
   4   0  26     2066.11     2047.49     83.16 o 
   5   0  26    20291.65    19639.68    817.58 o 
   6   0  26     8034.54     8120.01    141.58 o 
   7   0  26    10588.73    10808.54    191.62 o 
   8   0  26       25.51       47.66      8.90 o 
   9   0  26     6275.73     6485.52    123.24 o 
  10   0  26      913.62      901.09     61.62 o 
  11   0  26     4933.47     4952.22    156.25 o 
   1   1  26     3430.57     3752.15     46.52 o 
   2   1  26        6.17       32.82      4.66 o 
   3   1  26     5857.71     6130.55    167.60 o 
   4   1  26      220.65      289.98     30.19 o 
   5   1  26      323.08      385.42     40.27 o 
   6   1  26     1967.02     1645.33    125.80 o 
   7   1  26      171.14      187.13     15.48 o 
   8   1  26     1404.92     1434.19     22.65 o 
   9   1  26       71.21       62.12      9.41 o 
  10   1  26       92.75       81.53     11.59 o 
  11   1  26      500.64      445.37     25.33 o 
   0   2  26     4991.75     4676.53    216.62 o 
   1   2  26      293.03      299.77     17.80 o 
   2   2  26      635.61      699.99     35.92 o 
   3   2  26     1089.78      977.90     36.28 o 
   4   2  26      357.81      290.21     27.33 o 
   5   2  26     1308.89     1316.90     65.78 o 
   6   2  26       92.80       90.47      9.97 o 
   7   2  26     2077.01     1918.83     95.56 o 
   8   2  26       48.66       41.81      5.93 o 
   9   2  26     1268.35     1249.80     44.82 o 
  10   2  26      307.83      297.43     17.39 o 
  11   2  26      701.74      668.38     50.04 o 
   1   3  26     5610.55     5431.64     62.74 o 
   2   3  26      752.62      729.87     20.11 o 
   3   3  26     4679.81     4670.86     56.94 o 
   4   3  26     2232.09     2174.99     52.77 o 
   5   3  26      751.54      748.26     27.03 o 
   6   3  26     5536.14     5615.65    136.99 o 
   7   3  26     1013.51     1048.73     46.14 o 
   8   3  26     2774.82     2831.71     69.08 o 
   9   3  26      248.03      243.06     14.66 o 
  10   3  26     3457.03     3311.80    173.80 o 
   0   4  26     1062.25     1026.51     46.56 o 
   1   4  26        4.98       27.46      6.28 o 
   2   4  26     1636.97     1546.03     85.44 o 
   3   4  26      496.63      411.03     52.04 o 
   4   4  26       17.40       29.71      5.14 o 
   5   4  26     1653.99     1596.03     34.80 o 
   6   4  26       50.41       57.85      7.39 o 
   7   4  26     1165.43     1085.54     61.49 o 
   8   4  26      147.41      128.29     14.28 o 
   9   4  26      676.71      582.69     44.16 o 
   1   5  26     1703.43     1539.79    117.44 o 
   2   5  26       71.21       84.90     12.67 o 
   3   5  26      582.88      524.09     32.94 o 
   4   5  26      666.11      615.73     55.44 o 
   5   5  26        1.43       20.27      4.60 o 
   6   5  26      458.75      461.18     45.89 o 
   7   5  26       73.65       58.08      8.42 o 
   0   6  26     1385.93     1363.46     53.47 o 
   1   6  26      172.83      174.31     24.41 o 
   2   6  26     1661.25     1579.28     39.61 o 
   3   6  26      854.15      911.96     38.12 o 
   1   1  27      241.56      385.31     40.50 o 
   2   1  27     1258.65     1231.82     25.67 o 
   3   1  27     1288.25     1124.27     75.25 o 
   4   1  27     7998.19     7743.45    309.77 o 
   5   1  27       53.19       49.38      4.78 o 
   6   1  27    10409.95    10063.70    251.50 o 
   7   1  27       50.45       42.20      4.45 o 
   8   1  27     6097.71     6171.50     83.36 o 
   9   1  27        0.06       12.12      4.65 o 
  10   1  27     3606.14     3690.69     66.73 o 
  11   1  27        0.27       21.23      8.08 o 
   0   2  27    13404.91    12825.45    348.90 o 
   1   2  27       11.70       23.24      4.04 o 
   2   2  27    12821.21    12916.79    208.08 o 
   3   2  27       88.64       71.97      9.09 o 
   4   2  27     4969.57     5041.02    109.89 o 
   5   2  27      194.59      207.13     13.11 o 
   6   2  27      556.98      569.40     21.07 o 
   7   2  27      107.49       79.87      8.41 o 
   8   2  27      140.28      139.33     11.48 o 
   9   2  27        8.01       31.40      6.87 o 
  10   2  27     1386.83     1463.57     35.01 o 
   1   3  27        8.60       10.56      9.56 o 
   2   3  27        1.83       11.06      4.24 o 
   3   3  27        7.94        3.96      5.79 o 
   4   3  27      322.40      252.06     40.47 o 
   5   3  27      274.72      241.94     16.70 o 
   6   3  27       19.64       17.58     11.45 o 
   7   3  27      157.16      152.45      9.24 o 
   8   3  27      128.67      105.05     26.18 o 
   9   3  27       20.72       30.59      5.75 o 
   0   4  27     8536.61     8122.10    330.03 o 
   1   4  27       12.49       22.85      7.27 o 
   2   4  27    10942.19    10649.50    116.89 o 
   3   4  27       91.19       80.52      7.94 o 
   4   4  27     2210.88     2187.98     35.78 o 
   5   4  27       17.03       16.68      4.88 o 
   6   4  27      302.04      270.70     14.62 o 
   7   4  27       98.22       65.62     11.27 o 
   8   4  27       79.62       56.52      5.94 o 
   1   5  27      137.21      103.82     12.67 o 
   2   5  27      191.38      155.84     12.54 o 
   3   5  27      104.47       79.04     11.63 o 
   4   5  27     4166.34     4158.68     73.25 o 
   5   5  27       41.71       49.43      6.57 o 
   6   5  27     3324.75     3211.24     62.37 o 
   0   6  27        0.01       17.59     12.56 o 
   1   6  27       24.07       37.25      8.36 o 
   0   0  28     5025.56     5178.90     91.25 o 
   1   0  28      764.47      730.70     23.61 o 
   2   0  28     8661.23     8890.96    121.33 o 
   3   0  28     3695.63     3673.41    124.72 o 
   4   0  28     2203.95     2102.61     74.25 o 
   5   0  28     2308.47     2483.75     50.04 o 
   6   0  28      280.09      297.14     15.14 o 
   7   0  28     4936.16     5113.08     85.07 o 
   8   0  28      116.77      147.52     12.29 o 
   9   0  28     2038.01     2010.00     70.62 o 
  10   0  28      601.86      599.69     65.11 o 
   1   1  28     2091.85     2340.54     74.91 o 
   2   1  28     1030.42     1095.47     25.78 o 
   3   1  28     1380.20     1306.67     48.14 o 
   4   1  28     1806.61     1633.54     88.63 o 
   5   1  28        1.03       36.43      6.13 o 
   6   1  28     4269.14     4008.57    216.14 o 
   7   1  28       84.26       80.26      8.07 o 
   8   1  28      460.57      464.55     27.84 o 
   9   1  28      192.42      206.79     11.52 o 
  10   1  28     1428.38     1346.18    100.80 o 
   0   2  28     1251.21     1378.57     93.78 o 
   1   2  28     1723.47     1812.64     49.36 o 
   2   2  28     2150.63     2301.05     83.37 o 
   3   2  28      630.86      638.33     36.13 o 
   4   2  28      759.63      680.94     55.87 o 
   5   2  28     3293.57     3081.93     99.20 o 
   6   2  28     1498.10     1502.00     42.51 o 
   7   2  28     1209.95     1302.36     86.22 o 
   8   2  28      219.50      217.34     15.71 o 
   9   2  28      327.04      273.15     29.47 o 
  10   2  28      159.02      137.91     21.94 o 
   1   3  28     7773.75     7529.51     99.00 o 
   2   3  28      390.60      375.54     12.84 o 
   3   3  28     1674.58     1596.44     29.26 o 
   4   3  28     1408.12     1424.62     19.29 o 
   5   3  28     1631.48     1645.47     31.34 o 
   6   3  28     9131.13     9252.21    215.04 o 
   7   3  28       39.99       47.58      6.55 o 
   8   3  28     4053.48     4133.26    107.79 o 
   9   3  28       59.77       67.23      7.72 o 
   0   4  28      327.28      313.95     31.33 o 
   1   4  28      263.78      241.27     11.70 o 
   2   4  28     3286.39     3057.29    134.46 o 
   3   4  28      430.99      423.76     28.64 o 
   4   4  28      639.89      622.98     27.29 o 
   5   4  28      932.12      963.75     47.21 o 
   6   4  28      418.20      392.25     21.62 o 
   7   4  28      560.96      535.76     32.66 o 
   1   5  28     1435.88     1279.94     77.52 o 
   2   5  28      843.13      794.52     31.49 o 
   3   5  28      687.88      670.50     46.28 o 
   4   5  28      315.76      274.69     23.59 o 
   5   5  28        0.68       18.68      7.68 o 
   1   1  29    12424.79    12580.40    119.30 o 
   2   1  29       13.24       26.03      3.50 o 
   3   1  29     5899.27     5929.65     76.43 o 
   4   1  29        9.48       22.26      8.16 o 
   5   1  29     3811.34     3762.65    105.50 o 
   6   1  29       40.24       43.46      9.55 o 
   7   1  29      665.51      686.44     23.26 o 
   8   1  29      167.78      139.00     20.14 o 
   9   1  29      507.75      566.94     21.32 o 
  10   1  29       25.52       30.31      8.91 o 
   0   2  29       55.69       82.08     13.79 o 
   1   2  29        3.78       42.90      8.43 o 
   2   2  29      377.88      373.02     21.37 o 
   3   2  29     4374.05     4376.29     79.07 o 
   4   2  29      521.80      503.69     29.31 o 
   5   2  29     3262.43     3247.55     73.54 o 
   6   2  29       36.94       35.68      5.24 o 
   7   2  29    10568.82     9936.62    422.34 o 
   8   2  29        9.95       40.16      9.15 o 
   9   2  29     3604.89     3706.52     80.36 o 
   1   3  29       49.29      111.56     32.95 o 
   2   3  29      187.33      137.58      9.20 o 
   3   3  29      217.03      214.81     30.91 o 
   4   3  29      219.80      185.94     16.89 o 
   5   3  29        5.65       17.78      9.63 o 
   6   3  29        0.03        2.19      8.05 o 
   7   3  29        2.37       20.52      4.85 o 
   8   3  29        6.56       14.70      8.39 o 
   0   4  29      273.44      200.20     24.77 o 
   1   4  29      526.46      490.02     19.88 o 
   2   4  29       40.80       21.00      8.93 o 
   3   4  29      423.95      413.55     20.56 o 
   4   4  29      281.79      271.39     18.03 o 
   5   4  29     6020.35     5949.12     93.49 o 
   6   4  29       79.87       62.19      6.25 o 
   7   4  29     6824.62     6868.64    159.81 o 
   1   5  29     5743.20     5710.50     97.96 o 
   2   5  29        6.45       25.86      9.87 o 
   3   5  29     3338.36     3336.97     87.01 o 
   4   5  29       15.40       24.18      6.52 o 
   0   0  30     9279.87     9282.75    201.09 o 
   1   0  30      809.39      838.74     28.75 o 
   2   0  30     4008.99     3988.52     72.76 o 
   3   0  30     4698.48     4837.56    134.21 o 
   4   0  30     1558.46     1549.61     45.78 o 
   5   0  30     4526.07     4738.28     78.34 o 
   6   0  30      609.45      586.65     27.97 o 
   7   0  30     2438.10     2432.41     58.76 o 
   8   0  30      154.07      129.00     17.35 o 
   9   0  30     5781.70     6022.23    163.11 o 
   1   1  30     2347.25     2616.90     38.17 o 
   2   1  30      634.89      657.48     28.71 o 
   3   1  30      218.41      273.60     23.08 o 
   4   1  30     2246.55     2213.81     58.70 o 
   5   1  30       43.50       44.37     10.60 o 
   6   1  30     1029.56     1107.66     49.68 o 
   7   1  30      198.24      242.70     11.37 o 
   8   1  30     1360.70     1385.86     34.07 o 
   9   1  30       18.14       33.97      6.29 o 
   0   2  30     2735.46     2937.93     83.70 o 
   1   2  30       24.53       43.00      5.57 o 
   2   2  30     2288.02     2415.19     45.34 o 
   3   2  30      958.66     1030.47     48.81 o 
   4   2  30      855.16      813.77     31.82 o 
   5   2  30     2395.38     2340.36     63.38 o 
   6   2  30      417.72      421.37     24.93 o 
   7   2  30     1140.24     1128.45     39.93 o 
   8   2  30       40.70       42.13      8.37 o 
   9   2  30      670.71      647.53     30.88 o 
   1   3  30     4053.11     4151.22     71.25 o 
   2   3  30       59.43       59.98      6.84 o 
   3   3  30     6943.56     7320.38     90.03 o 
   4   3  30      904.18      908.57     35.84 o 
   5   3  30      497.16      487.06     21.90 o 
   6   3  30     3097.22     3068.63     66.78 o 
   7   3  30       85.18       69.13      6.49 o 
   8   3  30     4102.78     4191.95    113.52 o 
   0   4  30     2383.28     2257.55    148.11 o 
   1   4  30        0.94       22.77      6.47 o 
   2   4  30      626.55      554.54     50.54 o 
   3   4  30      173.69      177.12     11.85 o 
   4   4  30      519.61      481.40     27.97 o 
   5   4  30     1267.99     1169.10     51.79 o 
   6   4  30      177.79      200.08     18.83 o 
   1   5  30      295.39      216.32     19.61 o 
   2   5  30      135.23      150.60     12.05 o 
   1   1  31       30.95      126.02     20.41 o 
   2   1  31     2203.14     2301.19     36.00 o 
   3   1  31      247.97      231.52      9.94 o 
   4   1  31     4858.55     4877.65     80.77 o 
   5   1  31      177.87      186.74      8.80 o 
   6   1  31     7222.79     7823.79    121.76 o 
   7   1  31        2.90       11.30      4.45 o 
   8   1  31     3986.10     3997.05     86.48 o 
   9   1  31        0.61       20.76      5.66 o 
   0   2  31     9425.67     9793.20    152.06 o 
   1   2  31      478.62      499.82     19.09 o 
   2   2  31    10860.95    11232.60    137.62 o 
   3   2  31      394.55      419.60     14.26 o 
   4   2  31     1958.51     1978.16     28.15 o 
   5   2  31      189.57      151.76      8.47 o 
   6   2  31      842.23      920.58     33.62 o 
   7   2  31       25.00       41.67      7.95 o 
   8   2  31       13.85       27.12      6.14 o 
   1   3  31      110.87      195.72     36.68 o 
   2   3  31       33.61       36.46      9.36 o 
   3   3  31       42.94       61.10     23.98 o 
   4   3  31       34.68       30.88      6.34 o 
   5   3  31       15.28       18.49      4.93 o 
   6   3  31      165.69      155.21     13.69 o 
   7   3  31       22.68       34.94      6.24 o 
   0   4  31     5638.65     5203.15    249.97 o 
   1   4  31        0.10       15.17      4.51 o 
   2   4  31     4826.78     4820.96    129.86 o 
   3   4  31       34.97       50.68      7.17 o 
   4   4  31     2047.00     2125.33     48.53 o 
   5   4  31       25.90       23.45     10.10 o 
   0   0  32     5626.79     5998.65    117.02 o 
   1   0  32     2132.67     2173.91     39.44 o 
   2   0  32     4612.38     4721.88    100.67 o 
   3   0  32      492.27      492.93     25.10 o 
   4   0  32     2046.63     2040.00     48.21 o 
   5   0  32     4083.68     4297.75     97.72 o 
   6   0  32     2964.12     3139.81     94.21 o 
   7   0  32     6631.24     7143.05    155.03 o 
   8   0  32      170.31      163.37     23.55 o 
   1   1  32     3868.09     4123.96     46.09 o 
   2   1  32      709.19      732.27     23.68 o 
   3   1  32      445.21      496.03     33.86 o 
   4   1  32       18.96       64.76      7.98 o 
   5   1  32      313.35      306.35     15.18 o 
   6   1  32      918.63     1063.26     65.75 o 
   7   1  32        0.89       23.13      5.09 o 
   8   1  32      625.68      536.34     21.00 o 
   0   2  32      226.72      367.45     20.73 o 
   1   2  32      130.20       97.29     11.36 o 
   2   2  32      447.51      699.96     55.01 o 
   3   2  32      836.99      901.79     29.86 o 
   4   2  32      736.88      808.23     49.02 o 
   5   2  32      545.80      568.55     31.85 o 
   6   2  32      154.22      142.96     10.23 o 
   7   2  32     1176.57     1169.35     56.15 o 
   1   3  32     4255.79     4377.16     86.37 o 
   2   3  32     1248.70     1228.13     30.60 o 
   3   3  32     2290.85     2288.99     49.85 o 
   4   3  32     1561.15     1655.54     29.70 o 
   5   3  32     1135.06     1118.77     42.63 o 
   6   3  32     5311.66     5413.34    127.14 o 
   0   4  32      491.34      356.96     64.27 o 
   1   4  32        4.12       15.35      5.42 o 
   2   4  32     1349.94     1336.47     70.05 o 
   3   4  32      549.61      551.97     29.97 o 
   4   4  32       88.37       52.56      7.89 o 
   1   1  33     7355.25     7822.01    103.66 o 
   2   1  33      197.99      218.58     18.11 o 
   3   1  33     6301.41     6732.86    115.14 o 
   4   1  33        0.81       12.86      4.48 o 
   5   1  33     1047.62     1053.22     27.32 o 
   6   1  33      260.89      272.53     22.06 o 
   7   1  33      740.29      749.38     29.58 o 
   0   2  33       46.97       37.40     13.17 o 
   1   2  33     1324.02     1461.18     31.38 o 
   2   2  33        1.15       57.99     16.77 o 
   3   2  33     1513.42     1541.73     30.93 o 
   4   2  33       35.09       37.72      5.39 o 
   5   2  33     4742.46     4756.28     90.44 o 
   6   2  33        1.02       12.18      4.19 o 
   1   3  33       57.88       83.88     19.71 o 
   2   3  33       39.09       30.71      6.15 o 
   3   3  33        3.17       31.96      6.49 o 
   4   3  33       29.43       26.15      4.88 o 
   5   3  33        5.13       19.64      4.35 o 
   0   4  33      344.19      330.40     18.60 o 
   1   4  33       94.80       87.33      9.97 o 
   2   4  33      141.54      166.24     15.50 o 
   0   0  34    11791.63    13308.63   2925.09 o 
   1   0  34      232.79      236.71     15.64 o 
   2   0  34     3452.94     3620.34     83.18 o 
   3   0  34     3212.28     3408.57     83.45 o 
   4   0  34     4414.94     4796.06    140.89 o 
   5   0  34     3234.02     3305.71     76.66 o 
   6   0  34      502.49      455.96     34.56 o 
   1   1  34      793.14     1024.30     78.83 o 
   2   1  34      242.55      264.98     14.80 o 
   3   1  34     1557.21     1688.55     37.62 o 
   4   1  34      615.04      564.58     47.25 o 
   5   1  34      302.84      298.86     16.41 o 
   6   1  34      713.25      762.98     24.70 o 
   0   2  34     1504.03     1718.17     93.81 o 
   1   2  34        7.07       32.32      5.61 o 
   2   2  34     1961.51     2058.15     45.53 o 
   3   2  34      910.75      939.62     22.71 o 
   4   2  34       88.29       93.70     16.24 o 
   5   2  34      178.16      179.53     16.05 o 
   1   3  34     2538.86     2577.34     52.44 o 
   2   3  34      492.91      481.56     21.22 o 
   3   3  34     2665.40     2719.65     54.77 o 
   4   3  34     2269.86     2280.63     66.24 o 
   1   1  35      125.59      201.84     24.42 o 
   2   1  35     2176.67     2386.82     47.44 o 
   3   1  35        3.41       33.34      9.80 o 
   4   1  35     1663.07     1666.52     35.28 o 
   5   1  35      242.26      233.96     12.32 o 
   0   2  35     7343.15     7736.22    202.41 o 
   1   2  35        0.96       17.04      4.29 o 
   2   2  35     3863.18     4192.77     81.89 o 
   3   2  35       28.66       59.25      7.46 o 
   4   2  35     2386.44     2561.30     71.38 o 
   1   3  35       14.90       21.89     12.72 o 
   2   3  35        7.10       30.13      9.19 o 
   0   0  36     4215.98     4672.26    179.99 o 
   1   0  36        4.44       30.34      9.64 o 
   2   0  36     1275.17     1475.87     58.38 o 
   3   0  36      928.99      898.21     40.27 o 
   4   0  36     2208.72     2332.64     55.34 o 
   1   1  36     1141.17     1322.34     34.34 o 
   2   1  36      106.75      125.24     19.68 o 
   3   1  36      783.04      825.33     38.97 o 
   4   1  36      447.07      503.66     19.06 o 
   0   2  36      582.34      668.14     46.24 o 
   1   2  36      458.84      445.20     24.36 o 
   2   2  36      325.33      315.56     11.27 o 
   1   1  37     4238.87     4548.34     77.79 o 
   2   1  37       51.17       57.79      8.48 o 
                                                 
